# Supplementary material for: The disease burden of gout in Asian countries and regions from 1990 to 2021, risk factors and forecast analysis: A systematic study of Asian disease burden in 2021
Source: PLoS One. 2025 Jul 28;20(7):e0328543. doi: 10.1371/journal.pone.0328543 (PMC12303285; doi:10.1371/journal.pone.0328543)
Supplement: S1 Table — (XLSX) [file pone.0328543.s001.xlsx]

## Sheet: table1
measure_id	measure_name	location_name	age_name	year	val	upper	lower
6	Incidence	Viet Nam	All ages	2021	118704.24096043476	148049.24365251296	92858.33477195914
6	Incidence	Kazakhstan	All ages	2021	16275.925209916744	20537.100651218985	12774.1353594475
6	Incidence	Kazakhstan	All ages	1990	9915.785727267868	12322.6030181502	7898.165306976085
6	Incidence	Viet Nam	All ages	1990	41163.13552225154	50659.49813975448	33204.667116676894
6	Incidence	Malaysia	All ages	1990	12444.590341976096	15520.851548769151	9980.375874642526
6	Incidence	China	All ages	1990	1182497.9479988203	1461668.8365582502	940489.7670265088
6	Incidence	China	All ages	2021	3079835.5667067464	3891397.6602114295	2425497.647250812
6	Incidence	Republic of Korea	All ages	2021	90755.40253408466	115113.80296127638	70548.26740200078
6	Incidence	Republic of Korea	All ages	1990	34248.09341959285	42612.83287442193	26592.69417063996
6	Incidence	Myanmar	All ages	1990	26194.2197947595	32449.305067480327	20414.935137942997
6	Incidence	Taiwan (Province of China)	All ages	2021	66502.22447309094	83802.83906293032	52975.21311498371
6	Incidence	Malaysia	All ages	2021	41249.79455662059	50840.800881806455	32779.872673946986
6	Incidence	Mongolia	All ages	1990	871.5738823681886	1081.6305188565118	693.4931750864835
6	Incidence	Myanmar	All ages	2021	59329.82279803783	73478.6048114682	46389.93948180151
6	Incidence	Mongolia	All ages	2021	2197.645399258972	2779.237470432552	1717.51481076575
6	Incidence	Sri Lanka	All ages	1990	13565.827019309054	17039.491369884938	10791.880965480656
6	Incidence	Lao People's Democratic Republic	All ages	1990	2369.337709625553	2937.5680327868463	1892.3047703249588
6	Incidence	Sri Lanka	All ages	2021	31667.849737093144	40033.19315864052	25140.516111936915
6	Incidence	Taiwan (Province of China)	All ages	1990	27227.16034444297	33013.72046922409	21886.68513960257
6	Incidence	Turkmenistan	All ages	1990	1581.617364531377	1961.8101578716496	1261.7923477840163
6	Incidence	Cambodia	All ages	2021	15300.595079743927	19060.35357878475	12191.898122041372
6	Incidence	Turkmenistan	All ages	2021	3942.339682859756	4949.379247871966	3044.3199093593166
6	Incidence	Global	All ages	2021	9401585.49037733	11731815.433090126	7438816.889054618
6	Incidence	Armenia	All ages	2021	3479.81664498816	4433.830308316043	2721.782304096686
6	Incidence	Global	All ages	1990	3983109.3616423775	4911691.188521121	3178834.3334933966
6	Incidence	Cambodia	All ages	1990	5017.115503562474	6198.060162282588	3993.973026601783
6	Incidence	Japan	All ages	2021	292599.77442054753	374291.1522268936	228340.3021146573
6	Incidence	Kyrgyzstan	All ages	1990	2227.5761017122068	2803.0573188294634	1767.9200091666048
6	Incidence	Georgia	All ages	1990	4564.832963083672	5687.174174558159	3618.415807822461
6	Incidence	Japan	All ages	1990	176964.57763706526	225138.639588658	138854.98188904964
6	Incidence	Georgia	All ages	2021	4331.220780674096	5480.185409528502	3461.891230753636
6	Incidence	Lao People's Democratic Republic	All ages	2021	6670.355483026151	8222.522761370978	5291.047856018334
6	Incidence	Singapore	All ages	2021	9796.648277842902	12369.880758097244	7633.935691269717
6	Incidence	Maldives	All ages	1990	121.08748838446836	151.0238457905496	94.84072756282312
6	Incidence	Armenia	All ages	1990	2099.2184158072805	2647.3620707716127	1672.7277246221438
6	Incidence	Tajikistan	All ages	2021	5351.580061395082	6731.925956447683	4229.562358566512
6	Incidence	Singapore	All ages	1990	2636.1362391438456	3303.147119990645	2073.7520450725106
6	Incidence	Thailand	All ages	1990	46544.73836275141	57190.15341335402	37792.87677083118
6	Incidence	Tajikistan	All ages	1990	2049.097369744524	2544.707831893133	1630.4174243628495
6	Incidence	Democratic People's Republic of Korea	All ages	2021	47490.50111910749	59113.15721772189	37242.13074173345
6	Incidence	Philippines	All ages	2021	113258.75224686244	140810.3714448637	89296.87810245817
6	Incidence	Uzbekistan	All ages	2021	25509.34578831357	31607.3298405935	20029.532986799182
6	Incidence	Brunei Darussalam	All ages	1990	156.3763732203238	194.09970172646288	124.52569542682
6	Incidence	Azerbaijan	All ages	1990	3905.67270373572	4854.691998769321	3103.818602079592
6	Incidence	Philippines	All ages	1990	35856.905507597105	44462.865464186674	28442.477967238006
6	Incidence	Democratic People's Republic of Korea	All ages	1990	23301.58733867988	29138.787423234666	18195.4780562764
6	Incidence	Kyrgyzstan	All ages	2021	4359.537117266801	5421.159746694404	3389.196012206681
6	Incidence	Thailand	All ages	2021	129900.59212271577	165078.00692955335	101339.7121825593
6	Incidence	Azerbaijan	All ages	2021	9731.290759588324	12250.403017087638	7567.47971468813
6	Incidence	Maldives	All ages	2021	692.2591755056236	889.9270388399134	546.9623764874948
6	Incidence	Cyprus	All ages	2021	1539.7661636475232	1920.4289515147095	1213.3155040078946
6	Incidence	Cyprus	All ages	1990	621.7924555361412	768.5571421994466	485.89295593375897
6	Incidence	Indonesia	All ages	2021	350044.6177012497	436793.5996594981	275421.3993553758
6	Incidence	Uzbekistan	All ages	1990	9302.982577827468	11471.81539930231	7448.566510843597
6	Incidence	Brunei Darussalam	All ages	2021	499.2208162884354	630.7873493345763	388.1753023870386
6	Incidence	Indonesia	All ages	1990	122798.4595138038	151380.123197884	96606.134513269
6	Incidence	Oman	All ages	1990	856.0707116773813	1078.6472721630155	674.2793165140042
6	Incidence	Iraq	All ages	1990	8213.920830501767	10204.977252490697	6554.151669429584
6	Incidence	Iraq	All ages	2021	28747.35898778321	36118.45613457179	22505.6858818964
6	Incidence	Oman	All ages	2021	3855.500466329929	4964.310824315935	2980.575528575038
6	Incidence	Yemen	All ages	2021	14369.04140032331	17776.101277606795	11464.418064133426
6	Incidence	Yemen	All ages	1990	4209.316454290563	5252.907194756477	3339.360095525754
6	Incidence	Saudi Arabia	All ages	2021	36531.9757781926	46721.920154447726	28254.06573675985
6	Incidence	Kuwait	All ages	2021	5028.202067748336	6479.567631935155	3878.820319163741
6	Incidence	Kuwait	All ages	1990	1042.8765973394857	1317.5841495889345	813.2950001315139
6	Incidence	Israel	All ages	1990	3667.8683458950823	4597.61379518722	2917.988484366488
6	Incidence	Saudi Arabia	All ages	1990	7362.743801664157	9248.396196960724	5790.3785460735335
6	Incidence	Bahrain	All ages	1990	282.9013942250541	355.71000197509534	221.2955689158109
6	Incidence	Iran (Islamic Republic of)	All ages	1990	25816.846883179813	32005.307137822398	20321.11646418174
6	Incidence	Bahrain	All ages	2021	1623.5904265775905	2068.999647106046	1255.9534206568233
6	Incidence	Palestine	All ages	2021	2979.5594702511103	3682.926558838739	2365.6893119354763
6	Incidence	Palestine	All ages	1990	779.8979910596154	970.0390097819998	624.2670862889211
6	Incidence	Jordan	All ages	1990	1525.664486248915	1886.2112483714795	1203.4352926719575
6	Incidence	Israel	All ages	2021	9246.195459615305	11701.634394439832	7241.0830518990515
6	Incidence	Iran (Islamic Republic of)	All ages	2021	83979.16731403777	105368.71809984652	66222.98664096187
6	Incidence	Jordan	All ages	2021	10159.44189016397	12674.099719650258	7983.6515118822845
6	Incidence	Nepal	All ages	1990	7720.086571241291	9583.762521963848	6060.140552936156
6	Incidence	United Arab Emirates	All ages	2021	13865.724663896048	18534.814416849385	10072.940068331874
6	Incidence	United Arab Emirates	All ages	1990	1112.0914033932606	1446.885468471883	854.3049805691264
6	Incidence	Nepal	All ages	2021	19320.14505459152	24144.82299348247	15127.56965592808
6	Incidence	Qatar	All ages	1990	297.34219589924913	390.8280182027932	227.221774544844
6	Incidence	Lebanon	All ages	1990	1920.0050587125777	2431.8170476879186	1500.9743131838868
6	Incidence	Syrian Arab Republic	All ages	1990	5181.440986369682	6421.269359135179	4102.577086676795
6	Incidence	Qatar	All ages	2021	3207.668808232107	4166.981422914155	2428.687116981094
6	Incidence	High SDI	All ages	1990	1093512.2167538907	1357559.643083857	866455.935482941
6	Incidence	Syrian Arab Republic	All ages	2021	13405.688224730367	16894.88103688513	10552.283097355188
6	Incidence	High SDI	All ages	2021	2254681.2684529964	2791942.5001347484	1794295.461148434
6	Incidence	Lebanon	All ages	2021	5766.886064526628	7159.345990430236	4624.208273346668
6	Incidence	Bangladesh	All ages	1990	39949.68171873508	49578.97061693977	32376.438548899547
6	Incidence	Bangladesh	All ages	2021	113150.54652126473	142363.55962113498	90066.25308966513
6	Incidence	Low SDI	All ages	2021	496765.82158126426	616494.0981802419	397663.6790843007
6	Incidence	Low SDI	All ages	1990	202198.3776730437	250554.2509052712	159911.081556416
6	Incidence	Middle SDI	All ages	1990	1159451.343748381	1430441.3544425522	923706.3563387884
6	Incidence	India	All ages	2021	1065034.857271402	1330198.2545383838	843416.7318758401
6	Incidence	India	All ages	1990	414245.6302638804	512665.4460205032	328672.1596619309
6	Incidence	Middle SDI	All ages	2021	3072463.114210261	3860429.387987918	2428707.528251241
6	Incidence	Pakistan	All ages	1990	44658.577875089446	55462.31392865146	35699.221437983404
6	Incidence	Afghanistan	All ages	1990	5220.521229749866	6654.73323815118	4098.267672105048
6	Incidence	High-middle SDI	All ages	1990	987724.6713214515	1220268.6111030038	787171.9691425217
6	Incidence	Pakistan	All ages	2021	121624.77896171516	151398.00271764531	95188.60313016744
6	Incidence	High-middle SDI	All ages	2021	2244858.8285604585	2821821.07867742	1774628.3766722092
6	Incidence	Afghanistan	All ages	2021	11077.670318928453	14020.47494550886	8636.165366433645
6	Incidence	Low-middle SDI	All ages	2021	1327009.5162433945	1652520.2089712983	1047210.174429182
6	Incidence	Bhutan	All ages	1990	221.4765942481371	273.2477489001994	176.05262896468028
6	Incidence	Low-middle SDI	All ages	1990	537185.0200304036	663785.181103823	425089.59477848257
6	Incidence	Bhutan	All ages	2021	555.700748307965	694.8514846490604	443.77194530309976
6	Incidence	Democratic Republic of the Congo	All ages	1990	14723.878062047575	18328.233410360408	11616.413657919536
6	Incidence	Democratic Republic of the Congo	All ages	2021	38006.22902731017	47042.05700141498	30030.12138790628
