# Supplementary material for: The disease burden of gout in Asian countries and regions from 1990 to 2021, risk factors and forecast analysis: A systematic study of Asian disease burden in 2021
Source: PLoS One. 2025 Jul 28;20(7):e0328543. doi: 10.1371/journal.pone.0328543 (PMC12303285; doi:10.1371/journal.pone.0328543)
Supplement: S2 Table — (XLSX) [file pone.0328543.s002.xlsx]

## Sheet: IHME-GBD_2021_DATA-49267a47-1
measure_id	measure_name	location_id	location_name	sex_id	sex_name	age_id	age_name	cause_id	cause_name	metric_id	metric_name	year	val	upper	lower
5	Prevalence	44639	Middle SDI	3	Both	27	Age-standardized	632	Gout	3	Rate	1990	497.51891028407	620.21007181717	399.35736881736
5	Prevalence	44639	Middle SDI	3	Both	27	Age-standardized	632	Gout	3	Rate	1991	492.73316346867995	614.06789996902	395.46850207297
5	Prevalence	44639	Middle SDI	3	Both	27	Age-standardized	632	Gout	3	Rate	1992	488.60535683258996	608.78618654523	392.23162875226
5	Prevalence	44639	Middle SDI	3	Both	27	Age-standardized	632	Gout	3	Rate	1993	485.36063073895	604.67266070547	390.05965799219
5	Prevalence	44639	Middle SDI	3	Both	27	Age-standardized	632	Gout	3	Rate	1994	483.21830934901	602.01470415726	388.64258514452
5	Prevalence	44639	Middle SDI	3	Both	27	Age-standardized	632	Gout	3	Rate	1995	482.18471847661	600.77829839471	387.98657400370996
5	Prevalence	44639	Middle SDI	3	Both	27	Age-standardized	632	Gout	3	Rate	1996	482.21685456117	600.6339651327299	387.81975739433
5	Prevalence	44639	Middle SDI	3	Both	27	Age-standardized	632	Gout	3	Rate	1997	482.94933633597	601.60652236974	388.19029070798
5	Prevalence	44639	Middle SDI	3	Both	27	Age-standardized	632	Gout	3	Rate	1998	484.21337794899	603.4151110735099	388.96538205509
5	Prevalence	44639	Middle SDI	3	Both	27	Age-standardized	632	Gout	3	Rate	1999	485.88331197442	605.78993414654	390.39583428325
5	Prevalence	44639	Middle SDI	3	Both	27	Age-standardized	632	Gout	3	Rate	2000	487.60804787044003	608.15554753254	392.04254538207
5	Prevalence	44639	Middle SDI	3	Both	27	Age-standardized	632	Gout	3	Rate	2001	491.08196850379	612.67418963946	394.88077782880003
5	Prevalence	44639	Middle SDI	3	Both	27	Age-standardized	632	Gout	3	Rate	2002	497.17596348705	620.45747759529	399.477
5	Prevalence	44639	Middle SDI	3	Both	27	Age-standardized	632	Gout	3	Rate	2003	504.52907372924994	629.65171880545	405.01107721674003
5	Prevalence	44639	Middle SDI	3	Both	27	Age-standardized	632	Gout	3	Rate	2004	511.76116497221	638.73130435419	410.86256974791996
5	Prevalence	44639	Middle SDI	3	Both	27	Age-standardized	632	Gout	3	Rate	2005	517.414	645.77297773948	415.41521635258
5	Prevalence	44639	Middle SDI	3	Both	27	Age-standardized	632	Gout	3	Rate	2006	522.1372667637401	651.43511642321	419.51509978865
5	Prevalence	44639	Middle SDI	3	Both	27	Age-standardized	632	Gout	3	Rate	2007	527.14595928194	657.50196082299	423.75515593651005
5	Prevalence	44639	Middle SDI	3	Both	27	Age-standardized	632	Gout	3	Rate	2008	532.18659586205	663.70217663452	427.36650877904003
5	Prevalence	44639	Middle SDI	3	Both	27	Age-standardized	632	Gout	3	Rate	2009	537.09774981623	669.65908330808	431.70591746081004
5	Prevalence	44639	Middle SDI	3	Both	27	Age-standardized	632	Gout	3	Rate	2010	541.40832847096	674.677	434.94568621201995
5	Prevalence	44639	Middle SDI	3	Both	27	Age-standardized	632	Gout	3	Rate	2011	546.12874567081	680.47883322416	438.62736270495003
5	Prevalence	44639	Middle SDI	3	Both	27	Age-standardized	632	Gout	3	Rate	2012	551.8673899443099	687.96528892636	442.90916122724997
5	Prevalence	44639	Middle SDI	3	Both	27	Age-standardized	632	Gout	3	Rate	2013	557.92388641309	696.07448478485	447.116
5	Prevalence	44639	Middle SDI	3	Both	27	Age-standardized	632	Gout	3	Rate	2014	563.58858267273	703.62357218198	451.63166104938
5	Prevalence	44639	Middle SDI	3	Both	27	Age-standardized	632	Gout	3	Rate	2015	567.87447012898	709.15822421859	455.01648378225
5	Prevalence	44639	Middle SDI	3	Both	27	Age-standardized	632	Gout	3	Rate	2016	571.90873559969	713.80164743107	457.95904253825
5	Prevalence	44639	Middle SDI	3	Both	27	Age-standardized	632	Gout	3	Rate	2017	576.50762729392	719.29685810509	461.73085289231005
5	Prevalence	44639	Middle SDI	3	Both	27	Age-standardized	632	Gout	3	Rate	2018	580.81200213974	724.5985919728599	465.07922791647
5	Prevalence	44639	Middle SDI	3	Both	27	Age-standardized	632	Gout	3	Rate	2019	583.94875382691	728.44912963356	467.48152228672996
5	Prevalence	44639	Middle SDI	3	Both	27	Age-standardized	632	Gout	3	Rate	2020	586.46821287336	729.446	469.50875772786
5	Prevalence	44639	Middle SDI	3	Both	27	Age-standardized	632	Gout	3	Rate	2021	587.79415709662	729.98424909093	471.04247633541996
5	Prevalence	44637	Low SDI	3	Both	27	Age-standardized	632	Gout	3	Rate	1990	400.65127847316	500.299	321.41181186771
5	Prevalence	44637	Low SDI	3	Both	27	Age-standardized	632	Gout	3	Rate	1991	400.83430465082	499.52869003813	321.60590849334
5	Prevalence	44637	Low SDI	3	Both	27	Age-standardized	632	Gout	3	Rate	1992	401.04471025083996	499.77710511033	321.77828534343
5	Prevalence	44637	Low SDI	3	Both	27	Age-standardized	632	Gout	3	Rate	1993	401.26983849663	500.20811704006	321.92941983194004
5	Prevalence	44637	Low SDI	3	Both	27	Age-standardized	632	Gout	3	Rate	1994	401.44513013894	500.67931159676	322.01020421787
5	Prevalence	44637	Low SDI	3	Both	27	Age-standardized	632	Gout	3	Rate	1995	401.59114642261994	500.73174141748	322.18935557116
5	Prevalence	44637	Low SDI	3	Both	27	Age-standardized	632	Gout	3	Rate	1996	401.76085353587	501.77376495370004	322.217
5	Prevalence	44637	Low SDI	3	Both	27	Age-standardized	632	Gout	3	Rate	1997	401.91813062733	502.71463701684	322.37585827206
5	Prevalence	44637	Low SDI	3	Both	27	Age-standardized	632	Gout	3	Rate	1998	402.05223075826	503.46549031899997	322.50931633033997
5	Prevalence	44637	Low SDI	3	Both	27	Age-standardized	632	Gout	3	Rate	1999	402.13104412982005	504.21464580825995	322.581
5	Prevalence	44637	Low SDI	3	Both	27	Age-standardized	632	Gout	3	Rate	2000	402.16130356468	504.56071113112006	322.59753885657
5	Prevalence	44637	Low SDI	3	Both	27	Age-standardized	632	Gout	3	Rate	2001	402.649	505.16129932238	323.12257000284
5	Prevalence	44637	Low SDI	3	Both	27	Age-standardized	632	Gout	3	Rate	2002	403.79743133787	506.20376023821	324.194
5	Prevalence	44637	Low SDI	3	Both	27	Age-standardized	632	Gout	3	Rate	2003	405.19417176116	507.53455230028004	325.44972107971
5	Prevalence	44637	Low SDI	3	Both	27	Age-standardized	632	Gout	3	Rate	2004	406.43761884059995	508.65875822165	326.55268172259997
5	Prevalence	44637	Low SDI	3	Both	27	Age-standardized	632	Gout	3	Rate	2005	407.22575030534006	509.21077455662004	327.278
5	Prevalence	44637	Low SDI	3	Both	27	Age-standardized	632	Gout	3	Rate	2006	407.66794208699	510.07935654118995	327.77627430735
5	Prevalence	44637	Low SDI	3	Both	27	Age-standardized	632	Gout	3	Rate	2007	408.02377367761	510.07163255435	328.19824879893
5	Prevalence	44637	Low SDI	3	Both	27	Age-standardized	632	Gout	3	Rate	2008	408.35513884647	509.90845423306996	328.55728459092
5	Prevalence	44637	Low SDI	3	Both	27	Age-standardized	632	Gout	3	Rate	2009	408.73145416918	509.78167319543	328.90637396203
5	Prevalence	44637	Low SDI	3	Both	27	Age-standardized	632	Gout	3	Rate	2010	409.20609234873	509.71971497068	329.11157431947
5	Prevalence	44637	Low SDI	3	Both	27	Age-standardized	632	Gout	3	Rate	2011	410.02556976423006	511.23611513776996	329.96009080726
5	Prevalence	44637	Low SDI	3	Both	27	Age-standardized	632	Gout	3	Rate	2012	411.27493545530007	513.358	330.98784246483
5	Prevalence	44637	Low SDI	3	Both	27	Age-standardized	632	Gout	3	Rate	2013	412.78363062121997	515.86416312149	332.15967569623
5	Prevalence	44637	Low SDI	3	Both	27	Age-standardized	632	Gout	3	Rate	2014	414.18924808641	518.5112874351099	333.16773740622
5	Prevalence	44637	Low SDI	3	Both	27	Age-standardized	632	Gout	3	Rate	2015	415.16756234096	519.98184917241	333.75015517631
5	Prevalence	44637	Low SDI	3	Both	27	Age-standardized	632	Gout	3	Rate	2016	416.12198397648996	520.96259445316	334.50101138569
5	Prevalence	44637	Low SDI	3	Both	27	Age-standardized	632	Gout	3	Rate	2017	417.38146115477997	522.746	335.40029741451
5	Prevalence	44637	Low SDI	3	Both	27	Age-standardized	632	Gout	3	Rate	2018	418.70572561296	523.88140801524	336.29065704749
5	Prevalence	44637	Low SDI	3	Both	27	Age-standardized	632	Gout	3	Rate	2019	419.77937859684	524.44965727383	336.94848696248
5	Prevalence	44637	Low SDI	3	Both	27	Age-standardized	632	Gout	3	Rate	2020	420.86327056172007	525.56079283102	338.90755093342
5	Prevalence	44637	Low SDI	3	Both	27	Age-standardized	632	Gout	3	Rate	2021	420.53918647944005	525.41165607109	338.25468134714004
5	Prevalence	44635	High SDI	3	Both	27	Age-standardized	632	Gout	3	Rate	1990	703.84257058707	874.69229998994	562.30572148325
5	Prevalence	44635	High SDI	3	Both	27	Age-standardized	632	Gout	3	Rate	1991	700.0948787705601	867.68870416187	560.07918895663
5	Prevalence	44635	High SDI	3	Both	27	Age-standardized	632	Gout	3	Rate	1992	697.39674283293	863.7274553831601	556.92690282724
5	Prevalence	44635	High SDI	3	Both	27	Age-standardized	632	Gout	3	Rate	1993	696.22406727746	861.83561159703	555.66655544373
5	Prevalence	44635	High SDI	3	Both	27	Age-standardized	632	Gout	3	Rate	1994	697.0331805803701	862.5266889865001	556.2821044050501
5	Prevalence	44635	High SDI	3	Both	27	Age-standardized	632	Gout	3	Rate	1995	700.4826701685299	865.574	559.57095590905
5	Prevalence	44635	High SDI	3	Both	27	Age-standardized	632	Gout	3	Rate	1996	706.35479210972	873.99081319609	564.91469037273
5	Prevalence	44635	High SDI	3	Both	27	Age-standardized	632	Gout	3	Rate	1997	713.93566345451	883.68893534162	571.1011167100801
5	Prevalence	44635	High SDI	3	Both	27	Age-standardized	632	Gout	3	Rate	1998	722.42039761327	894.29707201311	577.82947736446
5	Prevalence	44635	High SDI	3	Both	27	Age-standardized	632	Gout	3	Rate	1999	731.07828603474	904.46691042683	585.44091333909
5	Prevalence	44635	High SDI	3	Both	27	Age-standardized	632	Gout	3	Rate	2000	739.22	913.85665759217	592.70624558953
5	Prevalence	44635	High SDI	3	Both	27	Age-standardized	632	Gout	3	Rate	2001	748.90848382864	924.2760850328401	601.717
5	Prevalence	44635	High SDI	3	Both	27	Age-standardized	632	Gout	3	Rate	2002	762.22065421688	939.61446049211	614.02593850429
5	Prevalence	44635	High SDI	3	Both	27	Age-standardized	632	Gout	3	Rate	2003	778.01475231254	957.59556544602	628.4490844782699
5	Prevalence	44635	High SDI	3	Both	27	Age-standardized	632	Gout	3	Rate	2004	795.25	977.03644636561	644.3773586803601
5	Prevalence	44635	High SDI	3	Both	27	Age-standardized	632	Gout	3	Rate	2005	812.90284272657	996.56419796189	660.96309325765
5	Prevalence	44635	High SDI	3	Both	27	Age-standardized	632	Gout	3	Rate	2006	836.4692575158599	1018.93929762851	685.08743423834
5	Prevalence	44635	High SDI	3	Both	27	Age-standardized	632	Gout	3	Rate	2007	868.04029314955	1049.4323108056499	718.0711568532599
5	Prevalence	44635	High SDI	3	Both	27	Age-standardized	632	Gout	3	Rate	2008	900.96425425521	1081.32433778045	752.52300391336
5	Prevalence	44635	High SDI	3	Both	27	Age-standardized	632	Gout	3	Rate	2009	928.47830766264	1106.77788944366	780.45637095803
5	Prevalence	44635	High SDI	3	Both	27	Age-standardized	632	Gout	3	Rate	2010	944.25499635542	1121.52278685502	796.1103363508801
5	Prevalence	44635	High SDI	3	Both	27	Age-standardized	632	Gout	3	Rate	2011	950.93887219945	1129.16696589953	803.0361913471701
5	Prevalence	44635	High SDI	3	Both	27	Age-standardized	632	Gout	3	Rate	2012	956.62213317631	1135.96681585292	808.31774586858
5	Prevalence	44635	High SDI	3	Both	27	Age-standardized	632	Gout	3	Rate	2013	961.8234209216699	1141.31247455393	813.0247987171799
5	Prevalence	44635	High SDI	3	Both	27	Age-standardized	632	Gout	3	Rate	2014	966.98078643732	1146.9055470936598	817.47066750863
5	Prevalence	44635	High SDI	3	Both	27	Age-standardized	632	Gout	3	Rate	2015	973.0411764871799	1153.68536129775	822.4642882870301
5	Prevalence	44635	High SDI	3	Both	27	Age-standardized	632	Gout	3	Rate	2016	984.2530897885599	1168.66693420715	828.19519138694
5	Prevalence	44635	High SDI	3	Both	27	Age-standardized	632	Gout	3	Rate	2017	1000.9301778031501	1193.49035762429	836.1301081681901
5	Prevalence	44635	High SDI	3	Both	27	Age-standardized	632	Gout	3	Rate	2018	1017.08845068756	1219.87599554255	843.703
5	Prevalence	44635	High SDI	3	Both	27	Age-standardized	632	Gout	3	Rate	2019	1026.57905663724	1236.28365630895	845.46702696341
5	Prevalence	44635	High SDI	3	Both	27	Age-standardized	632	Gout	3	Rate	2020	1023.17475117497	1243.41987501987	835.22054122515
5	Prevalence	44635	High SDI	3	Both	27	Age-standardized	632	Gout	3	Rate	2021	1007.00345540012	1246.09627331127	811.4847681854101
5	Prevalence	1	Global	3	Both	27	Age-standardized	632	Gout	3	Rate	1990	536.54476173326	665.71891823699	430.27697946295
5	Prevalence	1	Global	3	Both	27	Age-standardized	632	Gout	3	Rate	1991	533.195	660.774	428.25605540997
5	Prevalence	1	Global	3	Both	27	Age-standardized	632	Gout	3	Rate	1992	530.49844733107	657.0181530385499	426.40167247535
5	Prevalence	1	Global	3	Both	27	Age-standardized	632	Gout	3	Rate	1993	528.66033013478	654.4504936081801	424.92941929648003
5	Prevalence	1	Global	3	Both	27	Age-standardized	632	Gout	3	Rate	1994	527.8999225116399	653.36336242074	424.31916666572005
5	Prevalence	1	Global	3	Both	27	Age-standardized	632	Gout	3	Rate	1995	528.45901811062	654.02125582565	424.88495469098
5	Prevalence	1	Global	3	Both	27	Age-standardized	632	Gout	3	Rate	1996	530.0785487317299	655.60351249999	426.28158113148
5	Prevalence	1	Global	3	Both	27	Age-standardized	632	Gout	3	Rate	1997	532.45003765698	658.25167254625	428.36748871481
5	Prevalence	1	Global	3	Both	27	Age-standardized	632	Gout	3	Rate	1998	535.2930667652499	661.54799140995	430.86052021999
5	Prevalence	1	Global	3	Both	27	Age-standardized	632	Gout	3	Rate	1999	538.33982105784	665.09271970464	433.48391024663005
5	Prevalence	1	Global	3	Both	27	Age-standardized	632	Gout	3	Rate	2000	541.36183581919	668.5033310743099	436.04475272223
5	Prevalence	1	Global	3	Both	27	Age-standardized	632	Gout	3	Rate	2001	545.76709786921	673.2495260466001	439.84889335753
5	Prevalence	1	Global	3	Both	27	Age-standardized	632	Gout	3	Rate	2002	552.63546414711	681.33724807262	445.74490862068996
5	Prevalence	1	Global	3	Both	27	Age-standardized	632	Gout	3	Rate	2003	560.80216770647	690.96186253009	452.78246150368
5	Prevalence	1	Global	3	Both	27	Age-standardized	632	Gout	3	Rate	2004	569.13741309323	700.4427468459401	459.61787769839003
5	Prevalence	1	Global	3	Both	27	Age-standardized	632	Gout	3	Rate	2005	576.57952819027	708.38907351792	465.75067544661005
5	Prevalence	1	Global	3	Both	27	Age-standardized	632	Gout	3	Rate	2006	584.83060487161	717.21494520717	474.06324930384994
5	Prevalence	1	Global	3	Both	27	Age-standardized	632	Gout	3	Rate	2007	595.31852558871	728.49155102944	484.40577379936997
5	Prevalence	1	Global	3	Both	27	Age-standardized	632	Gout	3	Rate	2008	606.1137020740899	739.94502346891	495.01659687186003
5	Prevalence	1	Global	3	Both	27	Age-standardized	632	Gout	3	Rate	2009	615.279	749.67918487897	503.80097455017994
5	Prevalence	1	Global	3	Both	27	Age-standardized	632	Gout	3	Rate	2010	621.0808528062599	755.76727195172	509.25980092997
5	Prevalence	1	Global	3	Both	27	Age-standardized	632	Gout	3	Rate	2011	624.6247333026799	759.782	512.06259458006
5	Prevalence	1	Global	3	Both	27	Age-standardized	632	Gout	3	Rate	2012	628.52770090916	764.47879459098	515.239
5	Prevalence	1	Global	3	Both	27	Age-standardized	632	Gout	3	Rate	2013	632.48677529455	769.43655432231	518.0308713217499
5	Prevalence	1	Global	3	Both	27	Age-standardized	632	Gout	3	Rate	2014	636.16711324444	774.10711995726	520.43018189386
5	Prevalence	1	Global	3	Both	27	Age-standardized	632	Gout	3	Rate	2015	639.36782257679	778.54173109258	522.49600153552
5	Prevalence	1	Global	3	Both	27	Age-standardized	632	Gout	3	Rate	2016	643.40492316665	784.002	525.374
5	Prevalence	1	Global	3	Both	27	Age-standardized	632	Gout	3	Rate	2017	648.97562132718	792.15361431173	529.27653921662
5	Prevalence	1	Global	3	Both	27	Age-standardized	632	Gout	3	Rate	2018	654.2117308322901	799.9176147561401	532.55589038468
5	Prevalence	1	Global	3	Both	27	Age-standardized	632	Gout	3	Rate	2019	657.22573210286	806.0273041995899	533.81123655874
5	Prevalence	1	Global	3	Both	27	Age-standardized	632	Gout	3	Rate	2020	657.4604725966999	807.0821956219099	531.72004611272
5	Prevalence	1	Global	3	Both	27	Age-standardized	632	Gout	3	Rate	2021	653.81552413596	810.45506546602	526.13340370274
5	Prevalence	44636	Low-middle SDI	3	Both	27	Age-standardized	632	Gout	3	Rate	1990	394.70936309117997	492.01996132431	317.23952106947996
5	Prevalence	44636	Low-middle SDI	3	Both	27	Age-standardized	632	Gout	3	Rate	1991	395.945	494.26016851092	317.91515256686
5	Prevalence	44636	Low-middle SDI	3	Both	27	Age-standardized	632	Gout	3	Rate	1992	397.14160811042996	496.929	318.605
5	Prevalence	44636	Low-middle SDI	3	Both	27	Age-standardized	632	Gout	3	Rate	1993	398.245	499.49018633522	319.396
5	Prevalence	44636	Low-middle SDI	3	Both	27	Age-standardized	632	Gout	3	Rate	1994	399.14737565932	501.462	320.064
5	Prevalence	44636	Low-middle SDI	3	Both	27	Age-standardized	632	Gout	3	Rate	1995	399.82222515994005	502.393	320.56275912149
5	Prevalence	44636	Low-middle SDI	3	Both	27	Age-standardized	632	Gout	3	Rate	1996	400.41569938594	502.71704005135	320.84833437941
5	Prevalence	44636	Low-middle SDI	3	Both	27	Age-standardized	632	Gout	3	Rate	1997	401.01308842013	503.07235070519005	321.13394605455
5	Prevalence	44636	Low-middle SDI	3	Both	27	Age-standardized	632	Gout	3	Rate	1998	401.61981572546006	503.06570879701	321.41105317412
5	Prevalence	44636	Low-middle SDI	3	Both	27	Age-standardized	632	Gout	3	Rate	1999	402.25277392408003	503.02826168947	321.71571722713
5	Prevalence	44636	Low-middle SDI	3	Both	27	Age-standardized	632	Gout	3	Rate	2000	402.84356342817006	503.66799032538006	322.042
5	Prevalence	44636	Low-middle SDI	3	Both	27	Age-standardized	632	Gout	3	Rate	2001	403.79301447694996	504.64645489432	322.91411793003
5	Prevalence	44636	Low-middle SDI	3	Both	27	Age-standardized	632	Gout	3	Rate	2002	405.32248772919996	506.27064323104	324.41845140402
5	Prevalence	44636	Low-middle SDI	3	Both	27	Age-standardized	632	Gout	3	Rate	2003	407.09853587399	508.80700472316	326.11369691036
5	Prevalence	44636	Low-middle SDI	3	Both	27	Age-standardized	632	Gout	3	Rate	2004	408.72033147881	511.23497656515	327.65207875127
5	Prevalence	44636	Low-middle SDI	3	Both	27	Age-standardized	632	Gout	3	Rate	2005	409.88730299900004	512.83843834481	328.777
5	Prevalence	44636	Low-middle SDI	3	Both	27	Age-standardized	632	Gout	3	Rate	2006	410.79350239745	513.61390725333	329.62755949229
5	Prevalence	44636	Low-middle SDI	3	Both	27	Age-standardized	632	Gout	3	Rate	2007	411.74497316286	514.32689605466	330.50486068398
5	Prevalence	44636	Low-middle SDI	3	Both	27	Age-standardized	632	Gout	3	Rate	2008	412.71628506665	515.27491698523	331.35949554154
5	Prevalence	44636	Low-middle SDI	3	Both	27	Age-standardized	632	Gout	3	Rate	2009	413.72046491002	516.56505266882	332.20829397903
5	Prevalence	44636	Low-middle SDI	3	Both	27	Age-standardized	632	Gout	3	Rate	2010	414.77409303840005	517.89893879364	333.22806785485
5	Prevalence	44636	Low-middle SDI	3	Both	27	Age-standardized	632	Gout	3	Rate	2011	416.28867626574004	519.70209645057	334.30317950305
5	Prevalence	44636	Low-middle SDI	3	Both	27	Age-standardized	632	Gout	3	Rate	2012	418.43261135170997	522.3576289773899	335.91445935279
5	Prevalence	44636	Low-middle SDI	3	Both	27	Age-standardized	632	Gout	3	Rate	2013	420.78907280422	525.337	337.70250880872
5	Prevalence	44636	Low-middle SDI	3	Both	27	Age-standardized	632	Gout	3	Rate	2014	422.87540276878	527.72380258466	339.26115393236
5	Prevalence	44636	Low-middle SDI	3	Both	27	Age-standardized	632	Gout	3	Rate	2015	424.44111898898	529.31611342426	340.41302992711996
5	Prevalence	44636	Low-middle SDI	3	Both	27	Age-standardized	632	Gout	3	Rate	2016	425.91161711075995	531.56973008084	341.87612158864
5	Prevalence	44636	Low-middle SDI	3	Both	27	Age-standardized	632	Gout	3	Rate	2017	427.59995921596	534.17329200641	343.53274025113
5	Prevalence	44636	Low-middle SDI	3	Both	27	Age-standardized	632	Gout	3	Rate	2018	429.23079815578996	536.8348834593901	345.15846090417
5	Prevalence	44636	Low-middle SDI	3	Both	27	Age-standardized	632	Gout	3	Rate	2019	430.54662060735	538.45842183462	346.53743356212
5	Prevalence	44636	Low-middle SDI	3	Both	27	Age-standardized	632	Gout	3	Rate	2020	431.92044735526997	540.29842798613	345.80567653851
5	Prevalence	44636	Low-middle SDI	3	Both	27	Age-standardized	632	Gout	3	Rate	2021	433.57409175106994	543.17499942836	346.93615525897
5	Prevalence	44634	High-middle SDI	3	Both	27	Age-standardized	632	Gout	3	Rate	1990	525.24754331004	654.24158811046	419.74834211699005
5	Prevalence	44634	High-middle SDI	3	Both	27	Age-standardized	632	Gout	3	Rate	1991	524.43438756821	652.8962943702701	419.414
5	Prevalence	44634	High-middle SDI	3	Both	27	Age-standardized	632	Gout	3	Rate	1992	523.86129876336	651.71712096504	419.27696994216
5	Prevalence	44634	High-middle SDI	3	Both	27	Age-standardized	632	Gout	3	Rate	1993	523.79742550851	651.6131138242499	419.62710774569
5	Prevalence	44634	High-middle SDI	3	Both	27	Age-standardized	632	Gout	3	Rate	1994	524.5397037601899	653.3204685681101	420.75255444935
5	Prevalence	44634	High-middle SDI	3	Both	27	Age-standardized	632	Gout	3	Rate	1995	526.08256841872	656.00942339996	422.11880771584003
5	Prevalence	44634	High-middle SDI	3	Both	27	Age-standardized	632	Gout	3	Rate	1996	528.21679375892	657.903	424.18177800807996
5	Prevalence	44634	High-middle SDI	3	Both	27	Age-standardized	632	Gout	3	Rate	1997	530.52463750497	660.11170130752	426.03890787366004
5	Prevalence	44634	High-middle SDI	3	Both	27	Age-standardized	632	Gout	3	Rate	1998	533.18742020553	662.91442527859	428.135
5	Prevalence	44634	High-middle SDI	3	Both	27	Age-standardized	632	Gout	3	Rate	1999	536.336	666.39719170053	430.53670019168
5	Prevalence	44634	High-middle SDI	3	Both	27	Age-standardized	632	Gout	3	Rate	2000	539.9674863121301	670.34266046949	433.27764900872
5	Prevalence	44634	High-middle SDI	3	Both	27	Age-standardized	632	Gout	3	Rate	2001	545.6746181022299	677.31129087237	437.57339298061
5	Prevalence	44634	High-middle SDI	3	Both	27	Age-standardized	632	Gout	3	Rate	2002	553.90258870197	687.21210834253	444.08273407158
5	Prevalence	44634	High-middle SDI	3	Both	27	Age-standardized	632	Gout	3	Rate	2003	563.34713179344	698.908	451.62288692335
5	Prevalence	44634	High-middle SDI	3	Both	27	Age-standardized	632	Gout	3	Rate	2004	572.58633313218	710.52039948954	458.97458294290004
5	Prevalence	44634	High-middle SDI	3	Both	27	Age-standardized	632	Gout	3	Rate	2005	580.12937879814	720.16747062841	465.28720248594
5	Prevalence	44634	High-middle SDI	3	Both	27	Age-standardized	632	Gout	3	Rate	2006	586.96936785942	729.34498780732	470.41208248787
5	Prevalence	44634	High-middle SDI	3	Both	27	Age-standardized	632	Gout	3	Rate	2007	594.4729314841201	738.40571659531	476.632
5	Prevalence	44634	High-middle SDI	3	Both	27	Age-standardized	632	Gout	3	Rate	2008	602.19048243755	747.7830638571701	483.05577463993
5	Prevalence	44634	High-middle SDI	3	Both	27	Age-standardized	632	Gout	3	Rate	2009	609.60342058252	756.84808046848	489.66411296133003
5	Prevalence	44634	High-middle SDI	3	Both	27	Age-standardized	632	Gout	3	Rate	2010	616.00239110616	764.63037717029	495.13852979307
5	Prevalence	44634	High-middle SDI	3	Both	27	Age-standardized	632	Gout	3	Rate	2011	622.0786680185499	772.18920712499	499.64454178273996
5	Prevalence	44634	High-middle SDI	3	Both	27	Age-standardized	632	Gout	3	Rate	2012	628.44154719741	780.58312436421	504.35948959393005
5	Prevalence	44634	High-middle SDI	3	Both	27	Age-standardized	632	Gout	3	Rate	2013	634.86482262838	789.3483116349701	509.02161866976
5	Prevalence	44634	High-middle SDI	3	Both	27	Age-standardized	632	Gout	3	Rate	2014	641.07914864186	797.8304957690001	513.73197274953
5	Prevalence	44634	High-middle SDI	3	Both	27	Age-standardized	632	Gout	3	Rate	2015	646.5094734202299	805.1008573214599	518.676
5	Prevalence	44634	High-middle SDI	3	Both	27	Age-standardized	632	Gout	3	Rate	2016	651.8399122048401	812.31153986192	521.26881795586
5	Prevalence	44634	High-middle SDI	3	Both	27	Age-standardized	632	Gout	3	Rate	2017	657.41731764163	820.43323164551	525.44
5	Prevalence	44634	High-middle SDI	3	Both	27	Age-standardized	632	Gout	3	Rate	2018	662.69496965325	828.578	529.3830234726701
5	Prevalence	44634	High-middle SDI	3	Both	27	Age-standardized	632	Gout	3	Rate	2019	667.0794379988799	835.21309191101	532.91051947883
5	Prevalence	44634	High-middle SDI	3	Both	27	Age-standardized	632	Gout	3	Rate	2020	671.601	837.19608554416	536.0398229890201
5	Prevalence	44634	High-middle SDI	3	Both	27	Age-standardized	632	Gout	3	Rate	2021	674.9170859306199	837.45569784265	538.98135864956
5	Prevalence	44561	Asia	3	Both	27	Age-standardized	632	Gout	3	Rate	1990	550.77871575193	685.94893742382	441.27755222682
5	Prevalence	44561	Asia	3	Both	27	Age-standardized	632	Gout	3	Rate	1991	547.56605242659	681.56553247294	438.59097963522
5	Prevalence	44561	Asia	3	Both	27	Age-standardized	632	Gout	3	Rate	1992	544.99648256372	678.09555915516	436.55046068154
5	Prevalence	44561	Asia	3	Both	27	Age-standardized	632	Gout	3	Rate	1993	543.12554307662	675.58530333071	435.22586769212
5	Prevalence	44561	Asia	3	Both	27	Age-standardized	632	Gout	3	Rate	1994	542.11825552704	674.21810119126	434.58683027599
5	Prevalence	44561	Asia	3	Both	27	Age-standardized	632	Gout	3	Rate	1995	542.01807686232	673.94570197426	434.68144197848
5	Prevalence	44561	Asia	3	Both	27	Age-standardized	632	Gout	3	Rate	1996	543.134	675.01851616082	435.52505227202005
5	Prevalence	44561	Asia	3	Both	27	Age-standardized	632	Gout	3	Rate	1997	545.40922298237	677.6126845943901	437.39119729243
5	Prevalence	44561	Asia	3	Both	27	Age-standardized	632	Gout	3	Rate	1998	548.31899007497	681.14093864673	440.29548527986
5	Prevalence	44561	Asia	3	Both	27	Age-standardized	632	Gout	3	Rate	1999	551.42424063614	685.0534682653599	443.33548942089
5	Prevalence	44561	Asia	3	Both	27	Age-standardized	632	Gout	3	Rate	2000	554.15563928624	688.0454919149701	445.72126687642
5	Prevalence	44561	Asia	3	Both	27	Age-standardized	632	Gout	3	Rate	2001	558.33635508833	692.79897332909	449.58538673316
5	Prevalence	44561	Asia	3	Both	27	Age-standardized	632	Gout	3	Rate	2002	565.23137533459	700.86972229155	455.47725588296004
5	Prevalence	44561	Asia	3	Both	27	Age-standardized	632	Gout	3	Rate	2003	573.273	710.42024741985	462.08553821273006
5	Prevalence	44561	Asia	3	Both	27	Age-standardized	632	Gout	3	Rate	2004	581.0005192587499	719.65644477605	468.25358356683
5	Prevalence	44561	Asia	3	Both	27	Age-standardized	632	Gout	3	Rate	2005	586.8947646171999	726.60332339077	472.88044254108
5	Prevalence	44561	Asia	3	Both	27	Age-standardized	632	Gout	3	Rate	2006	591.2365590190301	732.66659739321	476.47567500598
5	Prevalence	44561	Asia	3	Both	27	Age-standardized	632	Gout	3	Rate	2007	595.39206887062	738.54125897238	479.62298610164
5	Prevalence	44561	Asia	3	Both	27	Age-standardized	632	Gout	3	Rate	2008	599.3375198306101	744.2233823335599	482.46893454902994
5	Prevalence	44561	Asia	3	Both	27	Age-standardized	632	Gout	3	Rate	2009	603.13611154408	749.67329982822	485.28961370998
5	Prevalence	44561	Asia	3	Both	27	Age-standardized	632	Gout	3	Rate	2010	606.69226382515	754.679	487.74601890406
5	Prevalence	44561	Asia	3	Both	27	Age-standardized	632	Gout	3	Rate	2011	610.90262938841	760.19277887511	490.97784046489005
5	Prevalence	44561	Asia	3	Both	27	Age-standardized	632	Gout	3	Rate	2012	616.22698635202	767.2370969660001	494.85692010951
5	Prevalence	44561	Asia	3	Both	27	Age-standardized	632	Gout	3	Rate	2013	621.8951802366701	774.77692028747	498.88827753976005
5	Prevalence	44561	Asia	3	Both	27	Age-standardized	632	Gout	3	Rate	2014	627.2025757062299	781.85878940059	502.45451341044003
5	Prevalence	44561	Asia	3	Both	27	Age-standardized	632	Gout	3	Rate	2015	631.25665397772	787.31733543736	505.04517609616005
5	Prevalence	44561	Asia	3	Both	27	Age-standardized	632	Gout	3	Rate	2016	634.96521523025	792.2125533157799	508.50876277952
5	Prevalence	44561	Asia	3	Both	27	Age-standardized	632	Gout	3	Rate	2017	639.2370689496399	797.96501268634	512.13784287103
5	Prevalence	44561	Asia	3	Both	27	Age-standardized	632	Gout	3	Rate	2018	643.2074563551599	803.40636302697	515.45302490802
5	Prevalence	44561	Asia	3	Both	27	Age-standardized	632	Gout	3	Rate	2019	646.04	807.3440786441099	517.8091124502901
5	Prevalence	44561	Asia	3	Both	27	Age-standardized	632	Gout	3	Rate	2020	648.93039338572	809.65480375839	520.053
5	Prevalence	44561	Asia	3	Both	27	Age-standardized	632	Gout	3	Rate	2021	649.9340791999999	812.50708956312	519.8185041888601
6	Incidence	44635	High SDI	3	Both	27	Age-standardized	632	Gout	3	Rate	1990	104.59795563681001	129.74854696661998	82.6117
6	Incidence	44635	High SDI	3	Both	27	Age-standardized	632	Gout	3	Rate	1991	104.55	129.68764838008	82.7578
6	Incidence	44635	High SDI	3	Both	27	Age-standardized	632	Gout	3	Rate	1992	104.529	129.38746417482	82.8577
6	Incidence	44635	High SDI	3	Both	27	Age-standardized	632	Gout	3	Rate	1993	104.55710109664	129.20776490650002	82.97680562530999
6	Incidence	44635	High SDI	3	Both	27	Age-standardized	632	Gout	3	Rate	1994	104.67098946412999	129.44123049058	83.1539
6	Incidence	44635	High SDI	3	Both	27	Age-standardized	632	Gout	3	Rate	1995	104.90569693562999	129.84822034457	83.4147
6	Incidence	44635	High SDI	3	Both	27	Age-standardized	632	Gout	3	Rate	1996	105.22797441480002	130.07844612948	83.6889
6	Incidence	44635	High SDI	3	Both	27	Age-standardized	632	Gout	3	Rate	1997	105.61104664028	130.44841617186	84.01904386954999
6	Incidence	44635	High SDI	3	Both	27	Age-standardized	632	Gout	3	Rate	1998	106.04382111695	130.98189072959	84.3882
6	Incidence	44635	High SDI	3	Both	27	Age-standardized	632	Gout	3	Rate	1999	106.52894677674	131.59282055953	84.8031
6	Incidence	44635	High SDI	3	Both	27	Age-standardized	632	Gout	3	Rate	2000	107.065	132.33798458375	85.3112
6	Incidence	44635	High SDI	3	Both	27	Age-standardized	632	Gout	3	Rate	2001	108.03169190427	133.237	86.2239
6	Incidence	44635	High SDI	3	Both	27	Age-standardized	632	Gout	3	Rate	2002	109.65499656522	135.03459949607	87.69443551386999
6	Incidence	44635	High SDI	3	Both	27	Age-standardized	632	Gout	3	Rate	2003	111.65401841993	137.24119943368	89.4715
6	Incidence	44635	High SDI	3	Both	27	Age-standardized	632	Gout	3	Rate	2004	113.75454377201	139.47197499913	91.30105362734001
6	Incidence	44635	High SDI	3	Both	27	Age-standardized	632	Gout	3	Rate	2005	115.67885932034	141.61875238143	93.0144
6	Incidence	44635	High SDI	3	Both	27	Age-standardized	632	Gout	3	Rate	2006	117.96320114833001	143.73608571489999	95.23226525276999
6	Incidence	44635	High SDI	3	Both	27	Age-standardized	632	Gout	3	Rate	2007	120.95059999431	147.01310308137002	98.14921337887999
6	Incidence	44635	High SDI	3	Both	27	Age-standardized	632	Gout	3	Rate	2008	124.01762503994999	150.70767660171	100.90591191477
6	Incidence	44635	High SDI	3	Both	27	Age-standardized	632	Gout	3	Rate	2009	126.54427957952	153.126	102.99421511005
6	Incidence	44635	High SDI	3	Both	27	Age-standardized	632	Gout	3	Rate	2010	127.92044012022001	154.51182212984	104.29950705273001
6	Incidence	44635	High SDI	3	Both	27	Age-standardized	632	Gout	3	Rate	2011	128.44684585742002	154.91647624157	104.803
6	Incidence	44635	High SDI	3	Both	27	Age-standardized	632	Gout	3	Rate	2012	128.90689057402	155.27675472398	105.23341325765999
6	Incidence	44635	High SDI	3	Both	27	Age-standardized	632	Gout	3	Rate	2013	129.33162732879	155.62735436442	105.723
6	Incidence	44635	High SDI	3	Both	27	Age-standardized	632	Gout	3	Rate	2014	129.75023282036	155.97669753952	106.13417345147
6	Incidence	44635	High SDI	3	Both	27	Age-standardized	632	Gout	3	Rate	2015	130.21181696391	156.38672676375	106.49765465969999
6	Incidence	44635	High SDI	3	Both	27	Age-standardized	632	Gout	3	Rate	2016	131.20237642617	157.76982455162	107.19428960303001
6	Incidence	44635	High SDI	3	Both	27	Age-standardized	632	Gout	3	Rate	2017	132.77623618693	160.17748377143002	108.21160035078002
6	Incidence	44635	High SDI	3	Both	27	Age-standardized	632	Gout	3	Rate	2018	134.30307843632002	162.76128823509	109.12624404050999
6	Incidence	44635	High SDI	3	Both	27	Age-standardized	632	Gout	3	Rate	2019	135.14243588009998	164.23985499749	109.56827586144
6	Incidence	44635	High SDI	3	Both	27	Age-standardized	632	Gout	3	Rate	2020	133.86005519147	163.701	107.573
6	Incidence	44635	High SDI	3	Both	27	Age-standardized	632	Gout	3	Rate	2021	133.70662101933002	163.87688563294	106.70337188632001
6	Incidence	44637	Low SDI	3	Both	27	Age-standardized	632	Gout	3	Rate	1990	78.173	97.74522417824001	62.011820151719995
6	Incidence	44637	Low SDI	3	Both	27	Age-standardized	632	Gout	3	Rate	1991	78.2428	97.88838792709001	62.006
6	Incidence	44637	Low SDI	3	Both	27	Age-standardized	632	Gout	3	Rate	1992	78.3138	98.02449201443001	62.0054
6	Incidence	44637	Low SDI	3	Both	27	Age-standardized	632	Gout	3	Rate	1993	78.3813	98.1506	62.0046
6	Incidence	44637	Low SDI	3	Both	27	Age-standardized	632	Gout	3	Rate	1994	78.4315	98.25426278385001	62.011209927050004
6	Incidence	44637	Low SDI	3	Both	27	Age-standardized	632	Gout	3	Rate	1995	78.4677	98.3453	62.1275
6	Incidence	44637	Low SDI	3	Both	27	Age-standardized	632	Gout	3	Rate	1996	78.5046	98.35134974123001	62.131700454969994
6	Incidence	44637	Low SDI	3	Both	27	Age-standardized	632	Gout	3	Rate	1997	78.5381	98.27900597713999	62.163920412299994
6	Incidence	44637	Low SDI	3	Both	27	Age-standardized	632	Gout	3	Rate	1998	78.5661	98.17365286616999	62.219857815590004
6	Incidence	44637	Low SDI	3	Both	27	Age-standardized	632	Gout	3	Rate	1999	78.5833	98.0614	62.2608
6	Incidence	44637	Low SDI	3	Both	27	Age-standardized	632	Gout	3	Rate	2000	78.5903	97.9425	62.2863
6	Incidence	44637	Low SDI	3	Both	27	Age-standardized	632	Gout	3	Rate	2001	78.6857	98.1971	62.3568
6	Incidence	44637	Low SDI	3	Both	27	Age-standardized	632	Gout	3	Rate	2002	78.90822312197001	98.6268	62.577758096390006
6	Incidence	44637	Low SDI	3	Both	27	Age-standardized	632	Gout	3	Rate	2003	79.1768	99.1168	62.93
6	Incidence	44637	Low SDI	3	Both	27	Age-standardized	632	Gout	3	Rate	2004	79.4138	99.56588518183001	63.202337358950004
6	Incidence	44637	Low SDI	3	Both	27	Age-standardized	632	Gout	3	Rate	2005	79.55858943800999	99.7309	63.3463
6	Incidence	44637	Low SDI	3	Both	27	Age-standardized	632	Gout	3	Rate	2006	79.6442	99.8529	63.4042
6	Incidence	44637	Low SDI	3	Both	27	Age-standardized	632	Gout	3	Rate	2007	79.7269	99.9762	63.3194
6	Incidence	44637	Low SDI	3	Both	27	Age-standardized	632	Gout	3	Rate	2008	79.8099	100.05005548127	63.27828994563001
6	Incidence	44637	Low SDI	3	Both	27	Age-standardized	632	Gout	3	Rate	2009	79.89809071610999	100.09794596275	63.321
6	Incidence	44637	Low SDI	3	Both	27	Age-standardized	632	Gout	3	Rate	2010	79.9933	100.13688113817	63.3631
6	Incidence	44637	Low SDI	3	Both	27	Age-standardized	632	Gout	3	Rate	2011	80.15131958311001	100.48011296535	63.471537162720004
6	Incidence	44637	Low SDI	3	Both	27	Age-standardized	632	Gout	3	Rate	2012	80.3965	100.73287162628999	63.650962674249996
6	Incidence	44637	Low SDI	3	Both	27	Age-standardized	632	Gout	3	Rate	2013	80.6881	101.026	63.8991
6	Incidence	44637	Low SDI	3	Both	27	Age-standardized	632	Gout	3	Rate	2014	80.9519	101.27735016321	64.1415
6	Incidence	44637	Low SDI	3	Both	27	Age-standardized	632	Gout	3	Rate	2015	81.1233	101.46095575902	64.3217
6	Incidence	44637	Low SDI	3	Both	27	Age-standardized	632	Gout	3	Rate	2016	81.2876	101.71270522214	64.4519
6	Incidence	44637	Low SDI	3	Both	27	Age-standardized	632	Gout	3	Rate	2017	81.5158	102.07148497188	64.6405
6	Incidence	44637	Low SDI	3	Both	27	Age-standardized	632	Gout	3	Rate	2018	81.7565	102.44426360487999	64.8941
6	Incidence	44637	Low SDI	3	Both	27	Age-standardized	632	Gout	3	Rate	2019	81.94452677116999	102.72033497297001	65.1137
6	Incidence	44637	Low SDI	3	Both	27	Age-standardized	632	Gout	3	Rate	2020	82.19168130656999	103.027	65.2969
6	Incidence	44637	Low SDI	3	Both	27	Age-standardized	632	Gout	3	Rate	2021	82.1303	102.96010942471	65.2729
6	Incidence	44639	Middle SDI	3	Both	27	Age-standardized	632	Gout	3	Rate	1990	95.7321	119.52326524825	76.5116
6	Incidence	44639	Middle SDI	3	Both	27	Age-standardized	632	Gout	3	Rate	1991	94.9324	118.53046720126999	75.8589
6	Incidence	44639	Middle SDI	3	Both	27	Age-standardized	632	Gout	3	Rate	1992	94.2419	117.60783200603	75.3247
6	Incidence	44639	Middle SDI	3	Both	27	Age-standardized	632	Gout	3	Rate	1993	93.69718418029001	116.85641541584	74.8324
6	Incidence	44639	Middle SDI	3	Both	27	Age-standardized	632	Gout	3	Rate	1994	93.3295	116.28147385537001	74.4811
6	Incidence	44639	Middle SDI	3	Both	27	Age-standardized	632	Gout	3	Rate	1995	93.13854905950001	115.94829259332	74.27980694314999
6	Incidence	44639	Middle SDI	3	Both	27	Age-standardized	632	Gout	3	Rate	1996	93.1244	115.97138085936	74.2651
6	Incidence	44639	Middle SDI	3	Both	27	Age-standardized	632	Gout	3	Rate	1997	93.2338	116.07647532600001	74.3522
6	Incidence	44639	Middle SDI	3	Both	27	Age-standardized	632	Gout	3	Rate	1998	93.4327	116.30468122346998	74.50931690256999
6	Incidence	44639	Middle SDI	3	Both	27	Age-standardized	632	Gout	3	Rate	1999	93.69077134015001	116.61908307599	74.6486
6	Incidence	44639	Middle SDI	3	Both	27	Age-standardized	632	Gout	3	Rate	2000	93.9427	116.94104102679	74.7858
6	Incidence	44639	Middle SDI	3	Both	27	Age-standardized	632	Gout	3	Rate	2001	94.4968	117.71097208555	75.24613673875001
6	Incidence	44639	Middle SDI	3	Both	27	Age-standardized	632	Gout	3	Rate	2002	95.5189	119.09538466766999	76.1043
6	Incidence	44639	Middle SDI	3	Both	27	Age-standardized	632	Gout	3	Rate	2003	96.7665	120.55754638643	77.1518
6	Incidence	44639	Middle SDI	3	Both	27	Age-standardized	632	Gout	3	Rate	2004	97.9939	121.86509781209	78.1306
6	Incidence	44639	Middle SDI	3	Both	27	Age-standardized	632	Gout	3	Rate	2005	98.936	122.80706445861999	78.8829
6	Incidence	44639	Middle SDI	3	Both	27	Age-standardized	632	Gout	3	Rate	2006	99.7215	123.90846348083	79.5322
6	Incidence	44639	Middle SDI	3	Both	27	Age-standardized	632	Gout	3	Rate	2007	100.574	125.11430106438	80.2379
6	Incidence	44639	Middle SDI	3	Both	27	Age-standardized	632	Gout	3	Rate	2008	101.44131069273999	126.34997079402	80.9601
6	Incidence	44639	Middle SDI	3	Both	27	Age-standardized	632	Gout	3	Rate	2009	102.28888120840001	127.56373633306	81.67426745946999
6	Incidence	44639	Middle SDI	3	Both	27	Age-standardized	632	Gout	3	Rate	2010	103.01821289027001	128.61241303089	82.29745619026001
6	Incidence	44639	Middle SDI	3	Both	27	Age-standardized	632	Gout	3	Rate	2011	103.81252765421	129.62192644632	82.8521
6	Incidence	44639	Middle SDI	3	Both	27	Age-standardized	632	Gout	3	Rate	2012	104.78958605795	130.90144627897	83.5529
6	Incidence	44639	Middle SDI	3	Both	27	Age-standardized	632	Gout	3	Rate	2013	105.82216688279999	132.27205381931	84.2898
6	Incidence	44639	Middle SDI	3	Both	27	Age-standardized	632	Gout	3	Rate	2014	106.77886099347	133.54254748385	84.95828954638999
6	Incidence	44639	Middle SDI	3	Both	27	Age-standardized	632	Gout	3	Rate	2015	107.48430499948999	134.502	85.4851
6	Incidence	44639	Middle SDI	3	Both	27	Age-standardized	632	Gout	3	Rate	2016	108.14616714088	135.21156510643	85.9776
6	Incidence	44639	Middle SDI	3	Both	27	Age-standardized	632	Gout	3	Rate	2017	108.92035108491999	136.05323279714	86.5675
6	Incidence	44639	Middle SDI	3	Both	27	Age-standardized	632	Gout	3	Rate	2018	109.64416608113001	136.92552780557	87.1902
6	Incidence	44639	Middle SDI	3	Both	27	Age-standardized	632	Gout	3	Rate	2019	110.14908942564999	137.56495172026	87.6202
6	Incidence	44639	Middle SDI	3	Both	27	Age-standardized	632	Gout	3	Rate	2020	110.56677135859	138.14685777341	87.7263
6	Incidence	44639	Middle SDI	3	Both	27	Age-standardized	632	Gout	3	Rate	2021	110.75945346715999	138.92348034467	88.005
6	Incidence	44636	Low-middle SDI	3	Both	27	Age-standardized	632	Gout	3	Rate	1990	77.0015	96.4317	61.07343499481001
6	Incidence	44636	Low-middle SDI	3	Both	27	Age-standardized	632	Gout	3	Rate	1991	77.2383	96.7951	61.2748
6	Incidence	44636	Low-middle SDI	3	Both	27	Age-standardized	632	Gout	3	Rate	1992	77.4659	97.1541	61.4911
6	Incidence	44636	Low-middle SDI	3	Both	27	Age-standardized	632	Gout	3	Rate	1993	77.6724	97.43254273451001	61.6775
6	Incidence	44636	Low-middle SDI	3	Both	27	Age-standardized	632	Gout	3	Rate	1994	77.8372	97.6304	61.82556611660001
6	Incidence	44636	Low-middle SDI	3	Both	27	Age-standardized	632	Gout	3	Rate	1995	77.9561	97.7773	61.935
6	Incidence	44636	Low-middle SDI	3	Both	27	Age-standardized	632	Gout	3	Rate	1996	78.0641	97.93064888520999	62.03532152823001
6	Incidence	44636	Low-middle SDI	3	Both	27	Age-standardized	632	Gout	3	Rate	1997	78.1806	98.0823	62.1384
6	Incidence	44636	Low-middle SDI	3	Both	27	Age-standardized	632	Gout	3	Rate	1998	78.3008	98.2378	62.234
6	Incidence	44636	Low-middle SDI	3	Both	27	Age-standardized	632	Gout	3	Rate	1999	78.4213	98.3877	62.290337954499996
6	Incidence	44636	Low-middle SDI	3	Both	27	Age-standardized	632	Gout	3	Rate	2000	78.5237	98.52039152316999	62.3322
6	Incidence	44636	Low-middle SDI	3	Both	27	Age-standardized	632	Gout	3	Rate	2001	78.6899	98.58113037796001	62.503520016159996
6	Incidence	44636	Low-middle SDI	3	Both	27	Age-standardized	632	Gout	3	Rate	2002	78.9693	98.80792447187999	62.7608
6	Incidence	44636	Low-middle SDI	3	Both	27	Age-standardized	632	Gout	3	Rate	2003	79.2944	99.1283	63.021210268199994
6	Incidence	44636	Low-middle SDI	3	Both	27	Age-standardized	632	Gout	3	Rate	2004	79.5866	99.30545267653999	63.2501
6	Incidence	44636	Low-middle SDI	3	Both	27	Age-standardized	632	Gout	3	Rate	2005	79.78589484143001	99.372	63.39934598263999
6	Incidence	44636	Low-middle SDI	3	Both	27	Age-standardized	632	Gout	3	Rate	2006	79.93932801183999	99.71051287995999	63.5239
6	Incidence	44636	Low-middle SDI	3	Both	27	Age-standardized	632	Gout	3	Rate	2007	80.1143	100.11599262288	63.6691
6	Incidence	44636	Low-middle SDI	3	Both	27	Age-standardized	632	Gout	3	Rate	2008	80.2977	100.42826570096999	63.8169
6	Incidence	44636	Low-middle SDI	3	Both	27	Age-standardized	632	Gout	3	Rate	2009	80.4844	100.68132206153999	63.9332
6	Incidence	44636	Low-middle SDI	3	Both	27	Age-standardized	632	Gout	3	Rate	2010	80.66950348572999	100.927	64.02572651108001
6	Incidence	44636	Low-middle SDI	3	Both	27	Age-standardized	632	Gout	3	Rate	2011	80.9462	101.32533667298999	64.2124
6	Incidence	44636	Low-middle SDI	3	Both	27	Age-standardized	632	Gout	3	Rate	2012	81.358	101.83342034457	64.51829938121999
6	Incidence	44636	Low-middle SDI	3	Both	27	Age-standardized	632	Gout	3	Rate	2013	81.812	102.49287927314	64.8818
6	Incidence	44636	Low-middle SDI	3	Both	27	Age-standardized	632	Gout	3	Rate	2014	82.205	102.99544475508	65.1871
6	Incidence	44636	Low-middle SDI	3	Both	27	Age-standardized	632	Gout	3	Rate	2015	82.474	103.28855584485	65.3772
6	Incidence	44636	Low-middle SDI	3	Both	27	Age-standardized	632	Gout	3	Rate	2016	82.7061	103.55220204087999	65.5409
6	Incidence	44636	Low-middle SDI	3	Both	27	Age-standardized	632	Gout	3	Rate	2017	82.9799	103.84643914924	65.7416
6	Incidence	44636	Low-middle SDI	3	Both	27	Age-standardized	632	Gout	3	Rate	2018	83.242	104.13176369295	65.9941
6	Incidence	44636	Low-middle SDI	3	Both	27	Age-standardized	632	Gout	3	Rate	2019	83.44257366762001	104.30636400319	66.1984
6	Incidence	44636	Low-middle SDI	3	Both	27	Age-standardized	632	Gout	3	Rate	2020	83.6576	104.39901299971	66.4409
6	Incidence	44636	Low-middle SDI	3	Both	27	Age-standardized	632	Gout	3	Rate	2021	84.05403360931001	105.27664933204001	66.8018
6	Incidence	44634	High-middle SDI	3	Both	27	Age-standardized	632	Gout	3	Rate	1990	95.46412905036999	118.64640266632999	76.3825
6	Incidence	44634	High-middle SDI	3	Both	27	Age-standardized	632	Gout	3	Rate	1991	95.3797	118.48637341725	76.32617219211001
6	Incidence	44634	High-middle SDI	3	Both	27	Age-standardized	632	Gout	3	Rate	1992	95.31955135205999	118.38455435779	76.20106680613999
6	Incidence	44634	High-middle SDI	3	Both	27	Age-standardized	632	Gout	3	Rate	1993	95.3109	118.33000363948	76.1202
6	Incidence	44634	High-middle SDI	3	Both	27	Age-standardized	632	Gout	3	Rate	1994	95.40275819992999	118.40303351387999	76.1216
6	Incidence	44634	High-middle SDI	3	Both	27	Age-standardized	632	Gout	3	Rate	1995	95.5888	118.63371094323	76.1912
6	Incidence	44634	High-middle SDI	3	Both	27	Age-standardized	632	Gout	3	Rate	1996	95.85414771405999	118.97197030110999	76.4889
6	Incidence	44634	High-middle SDI	3	Both	27	Age-standardized	632	Gout	3	Rate	1997	96.1561	119.31956139628001	76.812
6	Incidence	44634	High-middle SDI	3	Both	27	Age-standardized	632	Gout	3	Rate	1998	96.5171	119.70906453738	77.169
6	Incidence	44634	High-middle SDI	3	Both	27	Age-standardized	632	Gout	3	Rate	1999	96.96715444166999	120.19041921386	77.4937
6	Incidence	44634	High-middle SDI	3	Both	27	Age-standardized	632	Gout	3	Rate	2000	97.4939	120.75766501911001	77.8699
6	Incidence	44634	High-middle SDI	3	Both	27	Age-standardized	632	Gout	3	Rate	2001	98.39192057970001	121.92149296660999	78.6522
6	Incidence	44634	High-middle SDI	3	Both	27	Age-standardized	632	Gout	3	Rate	2002	99.75710130387999	123.66692190778001	79.7712
6	Incidence	44634	High-middle SDI	3	Both	27	Age-standardized	632	Gout	3	Rate	2003	101.34138509946	125.65273982882	81.0013
6	Incidence	44634	High-middle SDI	3	Both	27	Age-standardized	632	Gout	3	Rate	2004	102.90333587639	127.57517550440001	82.2029
6	Incidence	44634	High-middle SDI	3	Both	27	Age-standardized	632	Gout	3	Rate	2005	104.16635387598	129.13020518692	83.1573
6	Incidence	44634	High-middle SDI	3	Both	27	Age-standardized	632	Gout	3	Rate	2006	105.284	130.52651377818	84.0642
6	Incidence	44634	High-middle SDI	3	Both	27	Age-standardized	632	Gout	3	Rate	2007	106.48904298465999	132.05577817664002	85.0621
6	Incidence	44634	High-middle SDI	3	Both	27	Age-standardized	632	Gout	3	Rate	2008	107.71424910329	133.62666806534	85.9935
6	Incidence	44634	High-middle SDI	3	Both	27	Age-standardized	632	Gout	3	Rate	2009	108.92119027191	135.21949167822	86.8734
6	Incidence	44634	High-middle SDI	3	Both	27	Age-standardized	632	Gout	3	Rate	2010	110.01027346365	136.67919661877	87.6628
6	Incidence	44634	High-middle SDI	3	Both	27	Age-standardized	632	Gout	3	Rate	2011	111.14069634501	137.92416071867	88.6894
6	Incidence	44634	High-middle SDI	3	Both	27	Age-standardized	632	Gout	3	Rate	2012	112.38862142843001	139.453	89.77469788826001
6	Incidence	44634	High-middle SDI	3	Both	27	Age-standardized	632	Gout	3	Rate	2013	113.65176315892	141.24	90.7156
6	Incidence	44634	High-middle SDI	3	Both	27	Age-standardized	632	Gout	3	Rate	2014	114.85541869569	142.97717159568998	91.6221
6	Incidence	44634	High-middle SDI	3	Both	27	Age-standardized	632	Gout	3	Rate	2015	115.85769093753001	144.46766736677	92.3899
6	Incidence	44634	High-middle SDI	3	Both	27	Age-standardized	632	Gout	3	Rate	2016	116.82595180838001	145.73175624205	93.2659
6	Incidence	44634	High-middle SDI	3	Both	27	Age-standardized	632	Gout	3	Rate	2017	117.85914168081001	147.10117843953998	94.03601810914999
6	Incidence	44634	High-middle SDI	3	Both	27	Age-standardized	632	Gout	3	Rate	2018	118.82469129475999	148.35218362488	94.6348
6	Incidence	44634	High-middle SDI	3	Both	27	Age-standardized	632	Gout	3	Rate	2019	119.61123269502	149.40152617405	95.0935
6	Incidence	44634	High-middle SDI	3	Both	27	Age-standardized	632	Gout	3	Rate	2020	120.25147191209	149.87937322529	95.6063
6	Incidence	44634	High-middle SDI	3	Both	27	Age-standardized	632	Gout	3	Rate	2021	120.81956336060999	149.90301117001002	95.774
6	Incidence	1	Global	3	Both	27	Age-standardized	632	Gout	3	Rate	1990	93.0966	115.47967999120999	74.4048
6	Incidence	1	Global	3	Both	27	Age-standardized	632	Gout	3	Rate	1991	92.8045	115.17067999406001	74.16610189170001
6	Incidence	1	Global	3	Both	27	Age-standardized	632	Gout	3	Rate	1992	92.5639	114.91577319739	73.9573
6	Incidence	1	Global	3	Both	27	Age-standardized	632	Gout	3	Rate	1993	92.3916	114.74107492523	73.7923
6	Incidence	1	Global	3	Both	27	Age-standardized	632	Gout	3	Rate	1994	92.3117	114.69365408612	73.6865
6	Incidence	1	Global	3	Both	27	Age-standardized	632	Gout	3	Rate	1995	92.3351	114.81052668186999	73.6558
6	Incidence	1	Global	3	Both	27	Age-standardized	632	Gout	3	Rate	1996	92.44590220795999	114.92142740158	73.7537
6	Incidence	1	Global	3	Both	27	Age-standardized	632	Gout	3	Rate	1997	92.6218	115.11353844043	73.91293103215999
6	Incidence	1	Global	3	Both	27	Age-standardized	632	Gout	3	Rate	1998	92.85157654513999	115.37828294501001	74.1115
6	Incidence	1	Global	3	Both	27	Age-standardized	632	Gout	3	Rate	1999	93.1287	115.71037407595	74.3347
6	Incidence	1	Global	3	Both	27	Age-standardized	632	Gout	3	Rate	2000	93.42985705570001	116.08250174383001	74.56779693610001
6	Incidence	1	Global	3	Both	27	Age-standardized	632	Gout	3	Rate	2001	94.0199	116.71003644226	75.0574
6	Incidence	1	Global	3	Both	27	Age-standardized	632	Gout	3	Rate	2002	95.0358	117.86373715258001	75.8765
6	Incidence	1	Global	3	Both	27	Age-standardized	632	Gout	3	Rate	2003	96.2604	119.32710595798999	76.8488
6	Incidence	1	Global	3	Both	27	Age-standardized	632	Gout	3	Rate	2004	97.47966336347001	120.82607629413	77.8038
6	Incidence	1	Global	3	Both	27	Age-standardized	632	Gout	3	Rate	2005	98.47224166952999	121.95221019563999	78.5747
6	Incidence	1	Global	3	Both	27	Age-standardized	632	Gout	3	Rate	2006	99.43416550068001	123.09542931813	79.3916
6	Incidence	1	Global	3	Both	27	Age-standardized	632	Gout	3	Rate	2007	100.58975202693	124.45642511591	80.3681
6	Incidence	1	Global	3	Both	27	Age-standardized	632	Gout	3	Rate	2008	101.76759905596	125.80922123658	81.35508977162999
6	Incidence	1	Global	3	Both	27	Age-standardized	632	Gout	3	Rate	2009	102.80984998729001	127.05217530484	82.2136
6	Incidence	1	Global	3	Both	27	Age-standardized	632	Gout	3	Rate	2010	103.53951972658	127.90471373609999	82.84263462018001
6	Incidence	1	Global	3	Both	27	Age-standardized	632	Gout	3	Rate	2011	104.13648013039001	128.62521742988002	83.30728515236001
6	Incidence	1	Global	3	Both	27	Age-standardized	632	Gout	3	Rate	2012	104.84004895368001	129.55506775369	83.8449
6	Incidence	1	Global	3	Both	27	Age-standardized	632	Gout	3	Rate	2013	105.56581128507	130.58024866722	84.396
6	Incidence	1	Global	3	Both	27	Age-standardized	632	Gout	3	Rate	2014	106.23182396699	131.51945943951	84.8914
6	Incidence	1	Global	3	Both	27	Age-standardized	632	Gout	3	Rate	2015	106.74407361591001	132.23912278629	85.2664
6	Incidence	1	Global	3	Both	27	Age-standardized	632	Gout	3	Rate	2016	107.29670432552999	132.99009111121	85.6135
6	Incidence	1	Global	3	Both	27	Age-standardized	632	Gout	3	Rate	2017	107.99990863987	133.94918076468	86.056
6	Incidence	1	Global	3	Both	27	Age-standardized	632	Gout	3	Rate	2018	108.65097146619999	134.84158766304998	86.4443
6	Incidence	1	Global	3	Both	27	Age-standardized	632	Gout	3	Rate	2019	109.05019689439999	135.41004127837002	86.6797
6	Incidence	1	Global	3	Both	27	Age-standardized	632	Gout	3	Rate	2020	109.02625733537	135.38756352818	86.5541
6	Incidence	1	Global	3	Both	27	Age-standardized	632	Gout	3	Rate	2021	109.075	135.75629587156	86.3785
6	Incidence	44561	Asia	3	Both	27	Age-standardized	632	Gout	3	Rate	1990	103.04058030496	128.26129291174001	82.44451262380001
6	Incidence	44561	Asia	3	Both	27	Age-standardized	632	Gout	3	Rate	1991	102.56048710278	127.67634716728999	81.9754
6	Incidence	44561	Asia	3	Both	27	Age-standardized	632	Gout	3	Rate	1992	102.16546670097	127.18384614285999	81.58389709013001
6	Incidence	44561	Asia	3	Both	27	Age-standardized	632	Gout	3	Rate	1993	101.86676690578001	126.80011508099001	81.2773
6	Incidence	44561	Asia	3	Both	27	Age-standardized	632	Gout	3	Rate	1994	101.68378689294	126.56413701078999	81.0673
6	Incidence	44561	Asia	3	Both	27	Age-standardized	632	Gout	3	Rate	1995	101.61830031238999	126.48458057448	80.95049534527999
6	Incidence	44561	Asia	3	Both	27	Age-standardized	632	Gout	3	Rate	1996	101.69598590007	126.50475740974001	81.04353520325999
6	Incidence	44561	Asia	3	Both	27	Age-standardized	632	Gout	3	Rate	1997	101.90593498986	126.69758656933001	81.2504
6	Incidence	44561	Asia	3	Both	27	Age-standardized	632	Gout	3	Rate	1998	102.20327912542999	127.01342558762	81.52847544228001
6	Incidence	44561	Asia	3	Both	27	Age-standardized	632	Gout	3	Rate	1999	102.54830952516	127.40836297982	81.8397
6	Incidence	44561	Asia	3	Both	27	Age-standardized	632	Gout	3	Rate	2000	102.87974103399	127.85085652414	82.1359
6	Incidence	44561	Asia	3	Both	27	Age-standardized	632	Gout	3	Rate	2001	103.52753631367	128.64789880957	82.6598
6	Incidence	44561	Asia	3	Both	27	Age-standardized	632	Gout	3	Rate	2002	104.67848521246	130.17070689575	83.56704010597001
6	Incidence	44561	Asia	3	Both	27	Age-standardized	632	Gout	3	Rate	2003	106.04790221027	131.92296322306	84.63899608656999
6	Incidence	44561	Asia	3	Both	27	Age-standardized	632	Gout	3	Rate	2004	107.36055421486999	133.49998766262	85.6637
6	Incidence	44561	Asia	3	Both	27	Age-standardized	632	Gout	3	Rate	2005	108.33233135374	134.69474015229	86.4229
6	Incidence	44561	Asia	3	Both	27	Age-standardized	632	Gout	3	Rate	2006	109.05092194299999	135.59973573108	86.9804
6	Incidence	44561	Asia	3	Both	27	Age-standardized	632	Gout	3	Rate	2007	109.77264175277	136.59608303832	87.53542383178001
6	Incidence	44561	Asia	3	Both	27	Age-standardized	632	Gout	3	Rate	2008	110.48200847602	137.64238445132	88.081
6	Incidence	44561	Asia	3	Both	27	Age-standardized	632	Gout	3	Rate	2009	111.17586518798998	138.66	88.62032706133999
6	Incidence	44561	Asia	3	Both	27	Age-standardized	632	Gout	3	Rate	2010	111.81099704657	139.58086764739	89.1663
6	Incidence	44561	Asia	3	Both	27	Age-standardized	632	Gout	3	Rate	2011	112.56381631373002	140.40242384853	89.7294
6	Incidence	44561	Asia	3	Both	27	Age-standardized	632	Gout	3	Rate	2012	113.51833430671999	141.431	90.4936
6	Incidence	44561	Asia	3	Both	27	Age-standardized	632	Gout	3	Rate	2013	114.53173114123001	142.87591003544	91.2772
6	Incidence	44561	Asia	3	Both	27	Age-standardized	632	Gout	3	Rate	2014	115.46410625229	144.23501808955	91.9688
6	Incidence	44561	Asia	3	Both	27	Age-standardized	632	Gout	3	Rate	2015	116.15070888977	145.28738854574001	92.4504
6	Incidence	44561	Asia	3	Both	27	Age-standardized	632	Gout	3	Rate	2016	116.77578306333	146.08439051067	92.8299
6	Incidence	44561	Asia	3	Both	27	Age-standardized	632	Gout	3	Rate	2017	117.49637436417001	146.97107989702002	93.3538
6	Incidence	44561	Asia	3	Both	27	Age-standardized	632	Gout	3	Rate	2018	118.15969560017999	147.75253299932	93.8314
6	Incidence	44561	Asia	3	Both	27	Age-standardized	632	Gout	3	Rate	2019	118.61139568293	148.33240578625998	94.1751
6	Incidence	44561	Asia	3	Both	27	Age-standardized	632	Gout	3	Rate	2020	118.994	148.83486395465	94.5136
6	Incidence	44561	Asia	3	Both	27	Age-standardized	632	Gout	3	Rate	2021	119.18156300317	149.12401985306	94.4368
