# Supplementary material for: The disease burden of gout in Asian countries and regions from 1990 to 2021, risk factors and forecast analysis: A systematic study of Asian disease burden in 2021
Source: PLoS One. 2025 Jul 28;20(7):e0328543. doi: 10.1371/journal.pone.0328543 (PMC12303285; doi:10.1371/journal.pone.0328543)
Supplement: S3 Table — (XLSX) [file pone.0328543.s003.xlsx]

## Sheet: IHME-GBD_2021_DATA-eeb5fa74-1
measure_id	measure_name	location_id	location_name	sex_id	sex_name	age_id	age_name	cause_id	cause_name	metric_id	metric_name	year	val	upper	lower
6	Incidence	1	Global	3	Both	27	Age-standardized	632	Gout	2	Percent	1990	0.0001976849932038	0.000245734559481	0.0001558848416109
6	Incidence	1	Global	3	Both	27	Age-standardized	632	Gout	2	Percent	2021	0.000231171317284	0.0002861686869347	0.0001824690186839
6	Incidence	56	Eastern Europe	3	Both	27	Age-standardized	632	Gout	2	Percent	1990	0.0001708294573308	0.0002128553424608	0.0001356587997681
6	Incidence	56	Eastern Europe	3	Both	27	Age-standardized	632	Gout	2	Percent	2021	0.000177955756505	0.0002220733338904	0.0001398958091799
6	Incidence	42	Central Europe	3	Both	27	Age-standardized	632	Gout	2	Percent	1990	0.0001725030352921	0.0002142573629768	0.0001375156880697
6	Incidence	42	Central Europe	3	Both	27	Age-standardized	632	Gout	2	Percent	2021	0.0001844609949164	0.0002292507840667	0.0001463508727941
6	Incidence	5	East Asia	3	Both	27	Age-standardized	632	Gout	2	Percent	1990	0.0003523812746763	0.0004407348471818	0.0002803075306166
6	Incidence	5	East Asia	3	Both	27	Age-standardized	632	Gout	2	Percent	2021	0.0004705154171458	0.0005853948392291	0.0003713743375517
6	Incidence	21	Oceania	3	Both	27	Age-standardized	632	Gout	2	Percent	1990	0.0002247735862797	0.0002831680506004	0.0001748339183206
6	Incidence	21	Oceania	3	Both	27	Age-standardized	632	Gout	2	Percent	2021	0.0002389436910625	0.0003016863969417	0.0001901094253052
6	Incidence	32	Central Asia	3	Both	27	Age-standardized	632	Gout	2	Percent	1990	0.0002113333357116	0.0002623854420515	0.0001685773507227
6	Incidence	32	Central Asia	3	Both	27	Age-standardized	632	Gout	2	Percent	2021	0.0002327363167613	0.0002894448063235	0.0001831999758033
6	Incidence	9	Southeast Asia	3	Both	27	Age-standardized	632	Gout	2	Percent	1990	0.0001951701357082	0.0002436540844197	0.0001532551383928
6	Incidence	9	Southeast Asia	3	Both	27	Age-standardized	632	Gout	2	Percent	2021	0.0002455515647388	0.0003068130167257	0.0001937333063499
6	Incidence	70	Australasia	3	Both	27	Age-standardized	632	Gout	2	Percent	1990	0.0003113406836713	0.000391932705904	0.000244609734013
6	Incidence	70	Australasia	3	Both	27	Age-standardized	632	Gout	2	Percent	2021	0.0003873434747864	0.000490273204277	0.000300182999469
6	Incidence	100	High-income North America	3	Both	27	Age-standardized	632	Gout	2	Percent	1990	0.000254160476235	0.0003165073567495	0.0001964304624168
6	Incidence	100	High-income North America	3	Both	27	Age-standardized	632	Gout	2	Percent	2021	0.0003804327664149	0.0004657753726138	0.0003029162790054
6	Incidence	65	High-income Asia Pacific	3	Both	27	Age-standardized	632	Gout	2	Percent	1990	0.0002291402398925	0.0002902142692372	0.0001763801663231
6	Incidence	65	High-income Asia Pacific	3	Both	27	Age-standardized	632	Gout	2	Percent	2021	0.000248672055612	0.0003172242935311	0.0001923917328463
6	Incidence	104	Caribbean	3	Both	27	Age-standardized	632	Gout	2	Percent	1990	8.57035681215e-05	0.0001067155297916	6.81824528853e-05
6	Incidence	104	Caribbean	3	Both	27	Age-standardized	632	Gout	2	Percent	2021	0.0001046717857178	0.0001297797135782	8.22521303021e-05
6	Incidence	120	Andean Latin America	3	Both	27	Age-standardized	632	Gout	2	Percent	1990	8.27621682949e-05	0.0001037707569834	6.59033381849e-05
6	Incidence	120	Andean Latin America	3	Both	27	Age-standardized	632	Gout	2	Percent	2021	0.0001154945488384	0.0001439306770186	9.18770509313e-05
6	Incidence	73	Western Europe	3	Both	27	Age-standardized	632	Gout	2	Percent	1990	0.0001814826499384	0.0002282946453529	0.0001408157101905
6	Incidence	73	Western Europe	3	Both	27	Age-standardized	632	Gout	2	Percent	2021	0.0001928080614334	0.0002416156451148	0.0001507011167858
6	Incidence	134	Tropical Latin America	3	Both	27	Age-standardized	632	Gout	2	Percent	1990	6.93037895503e-05	8.70851085648e-05	5.47758385747e-05
6	Incidence	134	Tropical Latin America	3	Both	27	Age-standardized	632	Gout	2	Percent	2021	9.00081875672e-05	0.0001129521020661	7.12990090386e-05
6	Incidence	96	Southern Latin America	3	Both	27	Age-standardized	632	Gout	2	Percent	1990	0.0002239034544869	0.0002795958668426	0.0001738482444012
6	Incidence	96	Southern Latin America	3	Both	27	Age-standardized	632	Gout	2	Percent	2021	0.0002714903878206	0.000341006001316	0.000211677202634
6	Incidence	159	South Asia	3	Both	27	Age-standardized	632	Gout	2	Percent	1990	0.0001419207884271	0.0001764628371058	0.0001128067783453
6	Incidence	159	South Asia	3	Both	27	Age-standardized	632	Gout	2	Percent	2021	0.0001550423417949	0.0001936380435287	0.0001234723148254
6	Incidence	124	Central Latin America	3	Both	27	Age-standardized	632	Gout	2	Percent	1990	6.22190450818e-05	7.74703468482e-05	4.90415840558e-05
6	Incidence	124	Central Latin America	3	Both	27	Age-standardized	632	Gout	2	Percent	2021	7.96362608197e-05	9.93440490564e-05	6.26246841633e-05
6	Incidence	138	North Africa and Middle East	3	Both	27	Age-standardized	632	Gout	2	Percent	1990	0.0001945287664575	0.0002430411450121	0.0001527436100117
6	Incidence	138	North Africa and Middle East	3	Both	27	Age-standardized	632	Gout	2	Percent	2021	0.0002309345000713	0.0002898163495224	0.0001814581379448
6	Incidence	167	Central Sub-Saharan Africa	3	Both	27	Age-standardized	632	Gout	2	Percent	1990	0.000141473647341	0.0001764046555501	0.0001120006209401
6	Incidence	167	Central Sub-Saharan Africa	3	Both	27	Age-standardized	632	Gout	2	Percent	2021	0.0001439725836525	0.0001800050845443	0.0001137153889177
6	Incidence	192	Southern Sub-Saharan Africa	3	Both	27	Age-standardized	632	Gout	2	Percent	1990	0.000146672132832	0.0001836661550629	0.0001145736598917
6	Incidence	192	Southern Sub-Saharan Africa	3	Both	27	Age-standardized	632	Gout	2	Percent	2021	0.0001670558123834	0.0002094654397014	0.0001302588403281
6	Incidence	199	Western Sub-Saharan Africa	3	Both	27	Age-standardized	632	Gout	2	Percent	1990	0.0001364263002534	0.0001707146237626	0.0001078545495687
6	Incidence	199	Western Sub-Saharan Africa	3	Both	27	Age-standardized	632	Gout	2	Percent	2021	0.0001504762945294	0.0001872062267017	0.0001195061989689
6	Incidence	174	Eastern Sub-Saharan Africa	3	Both	27	Age-standardized	632	Gout	2	Percent	1990	0.0001315057571299	0.0001646647453112	0.0001048745704097
6	Incidence	174	Eastern Sub-Saharan Africa	3	Both	27	Age-standardized	632	Gout	2	Percent	2021	0.0001414886995023	0.0001771051396433	0.0001124775473126
