# Supplementary material for: The disease burden of gout in Asian countries and regions from 1990 to 2021, risk factors and forecast analysis: A systematic study of Asian disease burden in 2021
Source: PLoS One. 2025 Jul 28;20(7):e0328543. doi: 10.1371/journal.pone.0328543 (PMC12303285; doi:10.1371/journal.pone.0328543)
Supplement: S4 Table — (XLSX) [file pone.0328543.s004.xlsx]

## Sheet: IHME-GBD_2021_DATA-b770e4b1-1
measure_id	measure_name	location_id	location_name	sex_id	sex_name	age_id	age_name	cause_id	cause_name	metric_id	metric_name	year	val	upper	lower
5	Prevalence	44561	Asia	1	Male	27	Age-standardized	632	Gout	3	Rate	1990	834.8549103278299	1037.2145751932999	670.04029762571
5	Prevalence	44561	Asia	2	Female	27	Age-standardized	632	Gout	3	Rate	1990	272.76720654236	341.429	218.45794511101002
5	Prevalence	44561	Asia	3	Both	27	Age-standardized	632	Gout	3	Rate	1990	550.77871575193	685.94893742382	441.27755222682
5	Prevalence	44561	Asia	1	Male	27	Age-standardized	632	Gout	3	Rate	1991	828.3726425073501	1028.53988730094	664.16462666865
5	Prevalence	44561	Asia	2	Female	27	Age-standardized	632	Gout	3	Rate	1991	272.69793103425	341.53161892795	218.51296892539
5	Prevalence	44561	Asia	3	Both	27	Age-standardized	632	Gout	3	Rate	1991	547.56605242659	681.56553247294	438.59097963522
5	Prevalence	44561	Asia	1	Male	27	Age-standardized	632	Gout	3	Rate	1992	823.25057647095	1021.84482054136	659.2741838005401
5	Prevalence	44561	Asia	2	Female	27	Age-standardized	632	Gout	3	Rate	1992	272.58686544962	341.16413971743	218.53822794383998
5	Prevalence	44561	Asia	3	Both	27	Age-standardized	632	Gout	3	Rate	1992	544.99648256372	678.09555915516	436.55046068154
5	Prevalence	44561	Asia	1	Male	27	Age-standardized	632	Gout	3	Rate	1993	819.638	1017.2518123339099	655.60625869254
5	Prevalence	44561	Asia	2	Female	27	Age-standardized	632	Gout	3	Rate	1993	272.41748573561	340.46660471167	218.50090233071
5	Prevalence	44561	Asia	3	Both	27	Age-standardized	632	Gout	3	Rate	1993	543.12554307662	675.58530333071	435.22586769212
5	Prevalence	44561	Asia	1	Male	27	Age-standardized	632	Gout	3	Rate	1994	817.8731741725501	1015.0018148443501	654.35803720356
5	Prevalence	44561	Asia	2	Female	27	Age-standardized	632	Gout	3	Rate	1994	272.21065431408	340.07061307259	218.43400195356
5	Prevalence	44561	Asia	3	Both	27	Age-standardized	632	Gout	3	Rate	1994	542.11825552704	674.21810119126	434.58683027599
5	Prevalence	44561	Asia	1	Male	27	Age-standardized	632	Gout	3	Rate	1995	818.04437552647	1015.0836404473199	655.1048220630901
5	Prevalence	44561	Asia	2	Female	27	Age-standardized	632	Gout	3	Rate	1995	271.95270710272	339.76311555088	218.33780013739
5	Prevalence	44561	Asia	3	Both	27	Age-standardized	632	Gout	3	Rate	1995	542.01807686232	673.94570197426	434.68144197848
5	Prevalence	44561	Asia	1	Male	27	Age-standardized	632	Gout	3	Rate	1996	820.7590597033999	1018.05157386046	656.80343898173
5	Prevalence	44561	Asia	2	Female	27	Age-standardized	632	Gout	3	Rate	1996	271.68205236174	339.13769186122	218.06296961545
5	Prevalence	44561	Asia	3	Both	27	Age-standardized	632	Gout	3	Rate	1996	543.134	675.01851616082	435.52505227202005
5	Prevalence	44561	Asia	1	Male	27	Age-standardized	632	Gout	3	Rate	1997	825.9115822481899	1024.00418324016	661.57986543084
5	Prevalence	44561	Asia	2	Female	27	Age-standardized	632	Gout	3	Rate	1997	271.41509191439997	338.30964758572	217.81679390885
5	Prevalence	44561	Asia	3	Both	27	Age-standardized	632	Gout	3	Rate	1997	545.40922298237	677.6126845943901	437.39119729243
5	Prevalence	44561	Asia	1	Male	27	Age-standardized	632	Gout	3	Rate	1998	832.32372108827	1031.5467100844799	667.5590607468699
5	Prevalence	44561	Asia	2	Female	27	Age-standardized	632	Gout	3	Rate	1998	271.24894003252	337.51280594843	217.64
5	Prevalence	44561	Asia	3	Both	27	Age-standardized	632	Gout	3	Rate	1998	548.31899007497	681.14093864673	440.29548527986
5	Prevalence	44561	Asia	1	Male	27	Age-standardized	632	Gout	3	Rate	1999	838.8982201936001	1039.86582836915	673.63207512572
5	Prevalence	44561	Asia	2	Female	27	Age-standardized	632	Gout	3	Rate	1999	271.30563147392996	337.03709842148	217.59377945625002
5	Prevalence	44561	Asia	3	Both	27	Age-standardized	632	Gout	3	Rate	1999	551.42424063614	685.0534682653599	443.33548942089
5	Prevalence	44561	Asia	1	Male	27	Age-standardized	632	Gout	3	Rate	2000	844.451	1046.93530034373	678.7232564005101
5	Prevalence	44561	Asia	2	Female	27	Age-standardized	632	Gout	3	Rate	2000	271.64942524071	337.20107211805	217.72866570541
5	Prevalence	44561	Asia	3	Both	27	Age-standardized	632	Gout	3	Rate	2000	554.15563928624	688.0454919149701	445.72126687642
5	Prevalence	44561	Asia	1	Male	27	Age-standardized	632	Gout	3	Rate	2001	851.1854739740701	1054.5423057302798	684.60979088102
5	Prevalence	44561	Asia	2	Female	27	Age-standardized	632	Gout	3	Rate	2001	273.77375355447	340.03398704674	219.41289875468001
5	Prevalence	44561	Asia	3	Both	27	Age-standardized	632	Gout	3	Rate	2001	558.33635508833	692.79897332909	449.58538673316
5	Prevalence	44561	Asia	1	Male	27	Age-standardized	632	Gout	3	Rate	2002	860.96712287146	1065.91145753204	692.57678457992
5	Prevalence	44561	Asia	2	Female	27	Age-standardized	632	Gout	3	Rate	2002	278.26089473988	346.09577555962	222.91997399557
5	Prevalence	44561	Asia	3	Both	27	Age-standardized	632	Gout	3	Rate	2002	565.23137533459	700.86972229155	455.47725588296004
5	Prevalence	44561	Asia	1	Male	27	Age-standardized	632	Gout	3	Rate	2003	871.94294616277	1078.84486863479	701.5096720525199
5	Prevalence	44561	Asia	2	Female	27	Age-standardized	632	Gout	3	Rate	2003	283.87966751481	353.56532670741	227.51161362151
5	Prevalence	44561	Asia	3	Both	27	Age-standardized	632	Gout	3	Rate	2003	573.273	710.42024741985	462.08553821273006
5	Prevalence	44561	Asia	1	Male	27	Age-standardized	632	Gout	3	Rate	2004	882.3644466027399	1091.18372219668	710.344
5	Prevalence	44561	Asia	2	Female	27	Age-standardized	632	Gout	3	Rate	2004	289.46916098407996	360.90760552549	232.09831521385001
5	Prevalence	44561	Asia	3	Both	27	Age-standardized	632	Gout	3	Rate	2004	581.0005192587499	719.65644477605	468.25358356683
5	Prevalence	44561	Asia	1	Male	27	Age-standardized	632	Gout	3	Rate	2005	890.33757261707	1100.50348619856	717.21230498973
5	Prevalence	44561	Asia	2	Female	27	Age-standardized	632	Gout	3	Rate	2005	293.80344500858	366.09805793493	235.71791451856998
5	Prevalence	44561	Asia	3	Both	27	Age-standardized	632	Gout	3	Rate	2005	586.8947646171999	726.60332339077	472.88044254108
5	Prevalence	44561	Asia	1	Male	27	Age-standardized	632	Gout	3	Rate	2006	895.88050266579	1109.28326402137	721.184
5	Prevalence	44561	Asia	2	Female	27	Age-standardized	632	Gout	3	Rate	2006	297.30680195162	370.91316706796	238.44868689483
5	Prevalence	44561	Asia	3	Both	27	Age-standardized	632	Gout	3	Rate	2006	591.2365590190301	732.66659739321	476.47567500598
5	Prevalence	44561	Asia	1	Male	27	Age-standardized	632	Gout	3	Rate	2007	900.8632075836799	1116.56357340768	725.24586283145
5	Prevalence	44561	Asia	2	Female	27	Age-standardized	632	Gout	3	Rate	2007	300.89027796838	375.91687137442	241.21211344013003
5	Prevalence	44561	Asia	3	Both	27	Age-standardized	632	Gout	3	Rate	2007	595.39206887062	738.54125897238	479.62298610164
5	Prevalence	44561	Asia	1	Male	27	Age-standardized	632	Gout	3	Rate	2008	905.78915925855	1123.96415174138	728.5068856417599
5	Prevalence	44561	Asia	2	Female	27	Age-standardized	632	Gout	3	Rate	2008	304.12105589487004	380.296	243.67918060368
5	Prevalence	44561	Asia	3	Both	27	Age-standardized	632	Gout	3	Rate	2008	599.3375198306101	744.2233823335599	482.46893454902994
5	Prevalence	44561	Asia	1	Male	27	Age-standardized	632	Gout	3	Rate	2009	911.1427807927299	1131.71337317112	731.64546170829
5	Prevalence	44561	Asia	2	Female	27	Age-standardized	632	Gout	3	Rate	2009	306.677	383.61449915437004	245.61128447847
5	Prevalence	44561	Asia	3	Both	27	Age-standardized	632	Gout	3	Rate	2009	603.13611154408	749.67329982822	485.28961370998
5	Prevalence	44561	Asia	1	Male	27	Age-standardized	632	Gout	3	Rate	2010	917.3308511259601	1140.0573950527798	736.55931852342
5	Prevalence	44561	Asia	2	Female	27	Age-standardized	632	Gout	3	Rate	2010	308.07776664885	385.29744160309	246.64521460375
5	Prevalence	44561	Asia	3	Both	27	Age-standardized	632	Gout	3	Rate	2010	606.69226382515	754.679	487.74601890406
5	Prevalence	44561	Asia	1	Male	27	Age-standardized	632	Gout	3	Rate	2011	925.95035845629	1150.83043022875	742.11233659265
5	Prevalence	44561	Asia	2	Female	27	Age-standardized	632	Gout	3	Rate	2011	308.44995567926	385.60289635275	246.976
5	Prevalence	44561	Asia	3	Both	27	Age-standardized	632	Gout	3	Rate	2011	610.90262938841	760.19277887511	490.97784046489005
5	Prevalence	44561	Asia	1	Male	27	Age-standardized	632	Gout	3	Rate	2012	937.20440508297	1165.40413562868	749.85139033786
5	Prevalence	44561	Asia	2	Female	27	Age-standardized	632	Gout	3	Rate	2012	308.36401897735004	385.49558599913996	246.98445359607
5	Prevalence	44561	Asia	3	Both	27	Age-standardized	632	Gout	3	Rate	2012	616.22698635202	767.2370969660001	494.85692010951
5	Prevalence	44561	Asia	1	Male	27	Age-standardized	632	Gout	3	Rate	2013	949.2805980851299	1181.38124704806	758.28875292831
5	Prevalence	44561	Asia	2	Female	27	Age-standardized	632	Gout	3	Rate	2013	308.15851639224	385.86206747488	246.90058982179
5	Prevalence	44561	Asia	3	Both	27	Age-standardized	632	Gout	3	Rate	2013	621.8951802366701	774.77692028747	498.88827753976005
5	Prevalence	44561	Asia	1	Male	27	Age-standardized	632	Gout	3	Rate	2014	960.4490667504699	1196.2251312702401	765.8284776061699
5	Prevalence	44561	Asia	2	Female	27	Age-standardized	632	Gout	3	Rate	2014	308.23071517128	385.97048835324	246.98278146592
5	Prevalence	44561	Asia	3	Both	27	Age-standardized	632	Gout	3	Rate	2014	627.2025757062299	781.85878940059	502.45451341044003
5	Prevalence	44561	Asia	1	Male	27	Age-standardized	632	Gout	3	Rate	2015	968.55858781138	1206.89919274046	771.97
5	Prevalence	44561	Asia	2	Female	27	Age-standardized	632	Gout	3	Rate	2015	308.81462003409996	386.70030961281003	247.43864419866
5	Prevalence	44561	Asia	3	Both	27	Age-standardized	632	Gout	3	Rate	2015	631.25665397772	787.31733543736	505.04517609616005
5	Prevalence	44561	Asia	1	Male	27	Age-standardized	632	Gout	3	Rate	2016	974.23302892055	1213.30485635108	776.06182187656
5	Prevalence	44561	Asia	2	Female	27	Age-standardized	632	Gout	3	Rate	2016	310.91725947788	389.76001862498003	249.14962246574999
5	Prevalence	44561	Asia	3	Both	27	Age-standardized	632	Gout	3	Rate	2016	634.96521523025	792.2125533157799	508.50876277952
5	Prevalence	44561	Asia	1	Male	27	Age-standardized	632	Gout	3	Rate	2017	979.38936748496	1219.52111880995	780.2418987754301
5	Prevalence	44561	Asia	2	Female	27	Age-standardized	632	Gout	3	Rate	2017	314.48980284136	394.57980175511	251.61239467222
5	Prevalence	44561	Asia	3	Both	27	Age-standardized	632	Gout	3	Rate	2017	639.2370689496399	797.96501268634	512.13784287103
5	Prevalence	44561	Asia	1	Male	27	Age-standardized	632	Gout	3	Rate	2018	983.73858817376	1225.31715982329	784.1704504809701
5	Prevalence	44561	Asia	2	Female	27	Age-standardized	632	Gout	3	Rate	2018	318.17989675904	398.87346397148997	254.09669673358
5	Prevalence	44561	Asia	3	Both	27	Age-standardized	632	Gout	3	Rate	2018	643.2074563551599	803.40636302697	515.45302490802
5	Prevalence	44561	Asia	1	Male	27	Age-standardized	632	Gout	3	Rate	2019	986.9528110057399	1229.50409872388	787.61232492989
5	Prevalence	44561	Asia	2	Female	27	Age-standardized	632	Gout	3	Rate	2019	320.68185709385	402.19349447730997	255.56366357993
5	Prevalence	44561	Asia	3	Both	27	Age-standardized	632	Gout	3	Rate	2019	646.04	807.3440786441099	517.8091124502901
5	Prevalence	44561	Asia	1	Male	27	Age-standardized	632	Gout	3	Rate	2020	991.44049156348	1233.64488328757	793.31406728671
5	Prevalence	44561	Asia	2	Female	27	Age-standardized	632	Gout	3	Rate	2020	322.29566669889	404.55727619810995	257.41969527422003
5	Prevalence	44561	Asia	3	Both	27	Age-standardized	632	Gout	3	Rate	2020	648.93039338572	809.65480375839	520.053
5	Prevalence	44561	Asia	1	Male	27	Age-standardized	632	Gout	3	Rate	2021	991.8460985868301	1238.9549124478601	791.67759253696
5	Prevalence	44561	Asia	2	Female	27	Age-standardized	632	Gout	3	Rate	2021	324.36788017566	406.58499906689997	259.10464116775
5	Prevalence	44561	Asia	3	Both	27	Age-standardized	632	Gout	3	Rate	2021	649.9340791999999	812.50708956312	519.8185041888601
6	Incidence	44561	Asia	1	Male	27	Age-standardized	632	Gout	3	Rate	1990	155.00798021651	193.30405498311998	124.34398025809
6	Incidence	44561	Asia	2	Female	27	Age-standardized	632	Gout	3	Rate	1990	51.629357022259995	64.7489	41.46
6	Incidence	44561	Asia	3	Both	27	Age-standardized	632	Gout	3	Rate	1990	103.04058030496	128.26129291174001	82.44451262380001
6	Incidence	44561	Asia	1	Male	27	Age-standardized	632	Gout	3	Rate	1991	154.05499730623998	192.10350185036	123.57776252985
6	Incidence	44561	Asia	2	Female	27	Age-standardized	632	Gout	3	Rate	1991	51.6092	64.7039	41.4278
6	Incidence	44561	Asia	3	Both	27	Age-standardized	632	Gout	3	Rate	1991	102.56048710278	127.67634716728999	81.9754
6	Incidence	44561	Asia	1	Male	27	Age-standardized	632	Gout	3	Rate	1992	153.29172768715	191.12079848946	122.96250956226999
6	Incidence	44561	Asia	2	Female	27	Age-standardized	632	Gout	3	Rate	1992	51.5773	64.60732930475001	41.3845
6	Incidence	44561	Asia	3	Both	27	Age-standardized	632	Gout	3	Rate	1992	102.16546670097	127.18384614285999	81.58389709013001
6	Incidence	44561	Asia	1	Male	27	Age-standardized	632	Gout	3	Rate	1993	152.74643156383001	190.37670640584	122.47152292925
6	Incidence	44561	Asia	2	Female	27	Age-standardized	632	Gout	3	Rate	1993	51.53	64.5026	41.3281
6	Incidence	44561	Asia	3	Both	27	Age-standardized	632	Gout	3	Rate	1993	101.86676690578001	126.80011508099001	81.2773
6	Incidence	44561	Asia	1	Male	27	Age-standardized	632	Gout	3	Rate	1994	152.45856973134	189.88823253008	122.19204822496
6	Incidence	44561	Asia	2	Female	27	Age-standardized	632	Gout	3	Rate	1994	51.470453289389994	64.4021	41.261484345199996
6	Incidence	44561	Asia	3	Both	27	Age-standardized	632	Gout	3	Rate	1994	101.68378689294	126.56413701078999	81.0673
6	Incidence	44561	Asia	1	Male	27	Age-standardized	632	Gout	3	Rate	1995	152.43411646994	189.72178629504	122.08878651126
6	Incidence	44561	Asia	2	Female	27	Age-standardized	632	Gout	3	Rate	1995	51.3922	64.2836	41.1772
6	Incidence	44561	Asia	3	Both	27	Age-standardized	632	Gout	3	Rate	1995	101.61830031238999	126.48458057448	80.95049534527999
6	Incidence	44561	Asia	1	Male	27	Age-standardized	632	Gout	3	Rate	1996	152.74314096979	190.10686955114002	122.32751541664999
6	Incidence	44561	Asia	2	Female	27	Age-standardized	632	Gout	3	Rate	1996	51.2837	64.1328	41.1148
6	Incidence	44561	Asia	3	Both	27	Age-standardized	632	Gout	3	Rate	1996	101.69598590007	126.50475740974001	81.04353520325999
6	Incidence	44561	Asia	1	Male	27	Age-standardized	632	Gout	3	Rate	1997	153.36606759877	190.75201187045	122.81198778646
6	Incidence	44561	Asia	2	Female	27	Age-standardized	632	Gout	3	Rate	1997	51.148299429519994	63.9446	41.0321
6	Incidence	44561	Asia	3	Both	27	Age-standardized	632	Gout	3	Rate	1997	101.90593498986	126.69758656933001	81.2504
6	Incidence	44561	Asia	1	Male	27	Age-standardized	632	Gout	3	Rate	1998	154.17005627206	191.6	123.44653538063
6	Incidence	44561	Asia	2	Female	27	Age-standardized	632	Gout	3	Rate	1998	51.0221	63.7764	40.9569
6	Incidence	44561	Asia	3	Both	27	Age-standardized	632	Gout	3	Rate	1998	102.20327912542999	127.01342558762	81.52847544228001
6	Incidence	44561	Asia	1	Male	27	Age-standardized	632	Gout	3	Rate	1999	155.01922628386998	192.50027494162998	124.11571252902999
6	Incidence	44561	Asia	2	Female	27	Age-standardized	632	Gout	3	Rate	1999	50.9458	63.6842	40.922
6	Incidence	44561	Asia	3	Both	27	Age-standardized	632	Gout	3	Rate	1999	102.54830952516	127.40836297982	81.8397
6	Incidence	44561	Asia	1	Male	27	Age-standardized	632	Gout	3	Rate	2000	155.76191008867	193.25332208452	124.69171933417
6	Incidence	44561	Asia	2	Female	27	Age-standardized	632	Gout	3	Rate	2000	50.9499	63.701703385010006	40.9494
6	Incidence	44561	Asia	3	Both	27	Age-standardized	632	Gout	3	Rate	2000	102.87974103399	127.85085652414	82.1359
6	Incidence	44561	Asia	1	Male	27	Age-standardized	632	Gout	3	Rate	2001	156.80112235207	194.88808397956	125.56218997666
6	Incidence	44561	Asia	2	Female	27	Age-standardized	632	Gout	3	Rate	2001	51.3	64.0928	41.23
6	Incidence	44561	Asia	3	Both	27	Age-standardized	632	Gout	3	Rate	2001	103.52753631367	128.64789880957	82.6598
6	Incidence	44561	Asia	1	Male	27	Age-standardized	632	Gout	3	Rate	2002	158.40934634723	197.24272832931	126.91900115889001
6	Incidence	44561	Asia	2	Female	27	Age-standardized	632	Gout	3	Rate	2002	52.0853	65.0117	41.8567
6	Incidence	44561	Asia	3	Both	27	Age-standardized	632	Gout	3	Rate	2002	104.67848521246	130.17070689575	83.56704010597001
6	Incidence	44561	Asia	1	Male	27	Age-standardized	632	Gout	3	Rate	2003	160.25481872228	199.57071328914	128.48347230907
6	Incidence	44561	Asia	2	Female	27	Age-standardized	632	Gout	3	Rate	2003	53.0748	66.1801	42.6446
6	Incidence	44561	Asia	3	Both	27	Age-standardized	632	Gout	3	Rate	2003	106.04790221027	131.92296322306	84.63899608656999
6	Incidence	44561	Asia	1	Male	27	Age-standardized	632	Gout	3	Rate	2004	162.00524820949002	201.63733913085997	129.97044234505
6	Incidence	44561	Asia	2	Female	27	Age-standardized	632	Gout	3	Rate	2004	54.049527758159996	67.3181	43.4317
6	Incidence	44561	Asia	3	Both	27	Age-standardized	632	Gout	3	Rate	2004	107.36055421486999	133.49998766262	85.6637
6	Incidence	44561	Asia	1	Male	27	Age-standardized	632	Gout	3	Rate	2005	163.31294385055	203.15571349114	131.01298802065
6	Incidence	44561	Asia	2	Female	27	Age-standardized	632	Gout	3	Rate	2005	54.77595781566001	68.16816244278999	44.0333
6	Incidence	44561	Asia	3	Both	27	Age-standardized	632	Gout	3	Rate	2005	108.33233135374	134.69474015229	86.4229
6	Incidence	44561	Asia	1	Male	27	Age-standardized	632	Gout	3	Rate	2006	164.25083310734001	204.42828106816	131.61675084163
6	Incidence	44561	Asia	2	Female	27	Age-standardized	632	Gout	3	Rate	2006	55.3394	68.8589	44.4483
6	Incidence	44561	Asia	3	Both	27	Age-standardized	632	Gout	3	Rate	2006	109.05092194299999	135.59973573108	86.9804
6	Incidence	44561	Asia	1	Male	27	Age-standardized	632	Gout	3	Rate	2007	165.15608506325	205.70259626531998	132.18542246823
6	Incidence	44561	Asia	2	Female	27	Age-standardized	632	Gout	3	Rate	2007	55.92460313643001	69.5733	44.9268
6	Incidence	44561	Asia	3	Both	27	Age-standardized	632	Gout	3	Rate	2007	109.77264175277	136.59608303832	87.53542383178001
6	Incidence	44561	Asia	1	Male	27	Age-standardized	632	Gout	3	Rate	2008	166.08808332315002	207.02517203729002	132.78353657372
6	Incidence	44561	Asia	2	Female	27	Age-standardized	632	Gout	3	Rate	2008	56.4573	70.2615	45.3504
6	Incidence	44561	Asia	3	Both	27	Age-standardized	632	Gout	3	Rate	2008	110.48200847602	137.64238445132	88.081
6	Incidence	44561	Asia	1	Male	27	Age-standardized	632	Gout	3	Rate	2009	167.10012397729	208.424	133.458
6	Incidence	44561	Asia	2	Female	27	Age-standardized	632	Gout	3	Rate	2009	56.8827	70.91318406541001	45.6578
6	Incidence	44561	Asia	3	Both	27	Age-standardized	632	Gout	3	Rate	2009	111.17586518798998	138.66	88.62032706133999
6	Incidence	44561	Asia	1	Male	27	Age-standardized	632	Gout	3	Rate	2010	168.20815959517	209.97484933664	134.22208217334
6	Incidence	44561	Asia	2	Female	27	Age-standardized	632	Gout	3	Rate	2010	57.116845606169996	71.3148	45.8282
6	Incidence	44561	Asia	3	Both	27	Age-standardized	632	Gout	3	Rate	2010	111.81099704657	139.58086764739	89.1663
6	Incidence	44561	Asia	1	Male	27	Age-standardized	632	Gout	3	Rate	2011	169.72895462866998	212.14987524569	135.35574528012
6	Incidence	44561	Asia	2	Female	27	Age-standardized	632	Gout	3	Rate	2011	57.1825	71.4062	45.9008
6	Incidence	44561	Asia	3	Both	27	Age-standardized	632	Gout	3	Rate	2011	112.56381631373002	140.40242384853	89.7294
6	Incidence	44561	Asia	1	Male	27	Age-standardized	632	Gout	3	Rate	2012	171.71498642386	214.59541723770002	136.87455381962002
6	Incidence	44561	Asia	2	Female	27	Age-standardized	632	Gout	3	Rate	2012	57.173570874620005	71.433	45.920492426850004
6	Incidence	44561	Asia	3	Both	27	Age-standardized	632	Gout	3	Rate	2012	113.51833430671999	141.431	90.4936
6	Incidence	44561	Asia	1	Male	27	Age-standardized	632	Gout	3	Rate	2013	173.84094977593998	217.23848700563	138.51914859775
6	Incidence	44561	Asia	2	Female	27	Age-standardized	632	Gout	3	Rate	2013	57.1428	71.3727	45.917989947639995
6	Incidence	44561	Asia	3	Both	27	Age-standardized	632	Gout	3	Rate	2013	114.53173114123001	142.87591003544	91.2772
6	Incidence	44561	Asia	1	Male	27	Age-standardized	632	Gout	3	Rate	2014	175.78022875317998	219.65579505265	139.996
6	Incidence	44561	Asia	2	Female	27	Age-standardized	632	Gout	3	Rate	2014	57.1494	71.3564	45.9416
6	Incidence	44561	Asia	3	Both	27	Age-standardized	632	Gout	3	Rate	2014	115.46410625229	144.23501808955	91.9688
6	Incidence	44561	Asia	1	Male	27	Age-standardized	632	Gout	3	Rate	2015	177.146	221.34093487764997	140.94962631099
6	Incidence	44561	Asia	2	Female	27	Age-standardized	632	Gout	3	Rate	2015	57.2337	71.4742	45.9939
6	Incidence	44561	Asia	3	Both	27	Age-standardized	632	Gout	3	Rate	2015	116.15070888977	145.28738854574001	92.4504
6	Incidence	44561	Asia	1	Male	27	Age-standardized	632	Gout	3	Rate	2016	178.13320279856	222.79303970688997	141.64280253511
6	Incidence	44561	Asia	2	Female	27	Age-standardized	632	Gout	3	Rate	2016	57.547	71.9125	46.2547
6	Incidence	44561	Asia	3	Both	27	Age-standardized	632	Gout	3	Rate	2016	116.77578306333	146.08439051067	92.8299
6	Incidence	44561	Asia	1	Male	27	Age-standardized	632	Gout	3	Rate	2017	179.07610020388	223.94952950581	142.44365091122998
6	Incidence	44561	Asia	2	Female	27	Age-standardized	632	Gout	3	Rate	2017	58.07384368911001	72.65088224686001	46.6965
6	Incidence	44561	Asia	3	Both	27	Age-standardized	632	Gout	3	Rate	2017	117.49637436417001	146.97107989702002	93.3538
6	Incidence	44561	Asia	1	Male	27	Age-standardized	632	Gout	3	Rate	2018	179.87655502554	224.89666516433	143.19034568117
6	Incidence	44561	Asia	2	Female	27	Age-standardized	632	Gout	3	Rate	2018	58.6157	73.3523	47.1342
6	Incidence	44561	Asia	3	Both	27	Age-standardized	632	Gout	3	Rate	2018	118.15969560017999	147.75253299932	93.8314
6	Incidence	44561	Asia	1	Male	27	Age-standardized	632	Gout	3	Rate	2019	180.42482223484	225.52131512872998	143.71539759525
6	Incidence	44561	Asia	2	Female	27	Age-standardized	632	Gout	3	Rate	2019	58.9741	73.7947	47.419986666199996
6	Incidence	44561	Asia	3	Both	27	Age-standardized	632	Gout	3	Rate	2019	118.61139568293	148.33240578625998	94.1751
6	Incidence	44561	Asia	1	Male	27	Age-standardized	632	Gout	3	Rate	2020	180.97259995433	226.26608408092002	143.82701957448
6	Incidence	44561	Asia	2	Female	27	Age-standardized	632	Gout	3	Rate	2020	59.2308	74.2531	47.521
6	Incidence	44561	Asia	3	Both	27	Age-standardized	632	Gout	3	Rate	2020	118.994	148.83486395465	94.5136
6	Incidence	44561	Asia	1	Male	27	Age-standardized	632	Gout	3	Rate	2021	180.93740106322	226.99894523749	144.47752517429
6	Incidence	44561	Asia	2	Female	27	Age-standardized	632	Gout	3	Rate	2021	59.7	74.9384	47.8348
6	Incidence	44561	Asia	3	Both	27	Age-standardized	632	Gout	3	Rate	2021	119.18156300317	149.12401985306	94.4368
