# Supplementary material for: The disease burden of gout in Asian countries and regions from 1990 to 2021, risk factors and forecast analysis: A systematic study of Asian disease burden in 2021
Source: PLoS One. 2025 Jul 28;20(7):e0328543. doi: 10.1371/journal.pone.0328543 (PMC12303285; doi:10.1371/journal.pone.0328543)
Supplement: S5 Table — (XLSX) [file pone.0328543.s005.xlsx]

## Sheet: joint
measure_id	measure_name	location_id	location_name	sex_id	sex_name	age_id	age_name	cause_id	cause_name	metric_id	metric_name	year	val	upper	lower
2	DALYs (Disability-Adjusted Life Years)	44561	Asia	2	Female	27	Age-standardized	632	Gout	3	Rate	1990	8.39191	12.2953	5.67388
2	DALYs (Disability-Adjusted Life Years)	44561	Asia	2	Female	27	Age-standardized	632	Gout	3	Rate	1991	8.39715	12.2147	5.61198
2	DALYs (Disability-Adjusted Life Years)	44561	Asia	2	Female	27	Age-standardized	632	Gout	3	Rate	1992	8.40585	12.1519	5.64367
2	DALYs (Disability-Adjusted Life Years)	44561	Asia	2	Female	27	Age-standardized	632	Gout	3	Rate	1993	8.39965	12.2384	5.65519
2	DALYs (Disability-Adjusted Life Years)	44561	Asia	2	Female	27	Age-standardized	632	Gout	3	Rate	1994	8.39772	12.2098	5.6392
2	DALYs (Disability-Adjusted Life Years)	44561	Asia	2	Female	27	Age-standardized	632	Gout	3	Rate	1995	8.38671	12.2373	5.65323
2	DALYs (Disability-Adjusted Life Years)	44561	Asia	2	Female	27	Age-standardized	632	Gout	3	Rate	1996	8.38023	12.162	5.62627
2	DALYs (Disability-Adjusted Life Years)	44561	Asia	2	Female	27	Age-standardized	632	Gout	3	Rate	1997	8.36978	12.1908	5.64881
2	DALYs (Disability-Adjusted Life Years)	44561	Asia	2	Female	27	Age-standardized	632	Gout	3	Rate	1998	8.36878	12.2171	5.60732
2	DALYs (Disability-Adjusted Life Years)	44561	Asia	2	Female	27	Age-standardized	632	Gout	3	Rate	1999	8.35874	12.1889	5.6213
2	DALYs (Disability-Adjusted Life Years)	44561	Asia	2	Female	27	Age-standardized	632	Gout	3	Rate	2000	8.37328	12.1495	5.63326
2	DALYs (Disability-Adjusted Life Years)	44561	Asia	2	Female	27	Age-standardized	632	Gout	3	Rate	2001	8.43944	12.2477	5.69844
2	DALYs (Disability-Adjusted Life Years)	44561	Asia	2	Female	27	Age-standardized	632	Gout	3	Rate	2002	8.57543	12.5368	5.73877
2	DALYs (Disability-Adjusted Life Years)	44561	Asia	2	Female	27	Age-standardized	632	Gout	3	Rate	2003	8.74721	12.7548	5.89466
2	DALYs (Disability-Adjusted Life Years)	44561	Asia	2	Female	27	Age-standardized	632	Gout	3	Rate	2004	8.91069	12.8749	6.05427
2	DALYs (Disability-Adjusted Life Years)	44561	Asia	2	Female	27	Age-standardized	632	Gout	3	Rate	2005	9.04428	13.0906	6.09782
2	DALYs (Disability-Adjusted Life Years)	44561	Asia	2	Female	27	Age-standardized	632	Gout	3	Rate	2006	9.1578	13.2924	6.14804
2	DALYs (Disability-Adjusted Life Years)	44561	Asia	2	Female	27	Age-standardized	632	Gout	3	Rate	2007	9.26086	13.4401	6.31504
2	DALYs (Disability-Adjusted Life Years)	44561	Asia	2	Female	27	Age-standardized	632	Gout	3	Rate	2008	9.36258	13.5772	6.35866
2	DALYs (Disability-Adjusted Life Years)	44561	Asia	2	Female	27	Age-standardized	632	Gout	3	Rate	2009	9.43958	13.724	6.41654
2	DALYs (Disability-Adjusted Life Years)	44561	Asia	2	Female	27	Age-standardized	632	Gout	3	Rate	2010	9.48179	13.7244	6.41475
2	DALYs (Disability-Adjusted Life Years)	44561	Asia	2	Female	27	Age-standardized	632	Gout	3	Rate	2011	9.49769	13.8568	6.43529
2	DALYs (Disability-Adjusted Life Years)	44561	Asia	2	Female	27	Age-standardized	632	Gout	3	Rate	2012	9.49702	13.7327	6.42048
2	DALYs (Disability-Adjusted Life Years)	44561	Asia	2	Female	27	Age-standardized	632	Gout	3	Rate	2013	9.494	13.7916	6.39312
2	DALYs (Disability-Adjusted Life Years)	44561	Asia	2	Female	27	Age-standardized	632	Gout	3	Rate	2014	9.50221	13.8292	6.39912
2	DALYs (Disability-Adjusted Life Years)	44561	Asia	2	Female	27	Age-standardized	632	Gout	3	Rate	2015	9.51678	13.7873	6.39172
2	DALYs (Disability-Adjusted Life Years)	44561	Asia	2	Female	27	Age-standardized	632	Gout	3	Rate	2016	9.56818	13.8959	6.47521
2	DALYs (Disability-Adjusted Life Years)	44561	Asia	2	Female	27	Age-standardized	632	Gout	3	Rate	2017	9.68009	14.0615	6.56099
2	DALYs (Disability-Adjusted Life Years)	44561	Asia	2	Female	27	Age-standardized	632	Gout	3	Rate	2018	9.78493	14.1335	6.64923
2	DALYs (Disability-Adjusted Life Years)	44561	Asia	2	Female	27	Age-standardized	632	Gout	3	Rate	2019	9.85678	14.2537	6.69294
2	DALYs (Disability-Adjusted Life Years)	44561	Asia	2	Female	27	Age-standardized	632	Gout	3	Rate	2020	9.90022	14.3573	6.66322
2	DALYs (Disability-Adjusted Life Years)	44561	Asia	2	Female	27	Age-standardized	632	Gout	3	Rate	2021	9.94622	14.5421	6.73385
2	DALYs (Disability-Adjusted Life Years)	44561	Asia	3	Both	27	Age-standardized	294	All causes	3	Rate	1990	50897	54361.1	47596.9
2	DALYs (Disability-Adjusted Life Years)	44561	Asia	3	Both	27	Age-standardized	294	All causes	3	Rate	1991	50412	53961.7	47176.5
2	DALYs (Disability-Adjusted Life Years)	44561	Asia	3	Both	27	Age-standardized	294	All causes	3	Rate	1992	49531.7	53310.4	46441.2
2	DALYs (Disability-Adjusted Life Years)	44561	Asia	3	Both	27	Age-standardized	294	All causes	3	Rate	1993	48786.9	51992.2	45829.7
2	DALYs (Disability-Adjusted Life Years)	44561	Asia	3	Both	27	Age-standardized	294	All causes	3	Rate	1994	48083.6	51247.9	45014.4
2	DALYs (Disability-Adjusted Life Years)	44561	Asia	3	Both	27	Age-standardized	294	All causes	3	Rate	1995	47766.2	51221.2	44891.8
2	DALYs (Disability-Adjusted Life Years)	44561	Asia	3	Both	27	Age-standardized	294	All causes	3	Rate	1996	46948	50267.6	44084.9
2	DALYs (Disability-Adjusted Life Years)	44561	Asia	3	Both	27	Age-standardized	294	All causes	3	Rate	1997	46164.3	49563.7	43313.5
2	DALYs (Disability-Adjusted Life Years)	44561	Asia	3	Both	27	Age-standardized	294	All causes	3	Rate	1998	45562.6	48935.2	42679.4
2	DALYs (Disability-Adjusted Life Years)	44561	Asia	3	Both	27	Age-standardized	294	All causes	3	Rate	1999	44712.7	48137.7	41922.4
2	DALYs (Disability-Adjusted Life Years)	44561	Asia	3	Both	27	Age-standardized	294	All causes	3	Rate	2000	44031.9	47289.6	41237.3
2	DALYs (Disability-Adjusted Life Years)	44561	Asia	3	Both	27	Age-standardized	294	All causes	3	Rate	2001	43288.4	46797.8	40532.1
2	DALYs (Disability-Adjusted Life Years)	44561	Asia	3	Both	27	Age-standardized	294	All causes	3	Rate	2002	42476.5	45802.5	39587.3
2	DALYs (Disability-Adjusted Life Years)	44561	Asia	3	Both	27	Age-standardized	294	All causes	3	Rate	2003	41747.2	45299.6	38930.9
2	DALYs (Disability-Adjusted Life Years)	44561	Asia	3	Both	27	Age-standardized	294	All causes	3	Rate	2004	41493.2	44939.2	38798.2
2	DALYs (Disability-Adjusted Life Years)	44561	Asia	3	Both	27	Age-standardized	294	All causes	3	Rate	2005	40503.7	43920.2	37635.8
2	DALYs (Disability-Adjusted Life Years)	44561	Asia	3	Both	27	Age-standardized	294	All causes	3	Rate	2006	39366.2	42855.2	36614.4
2	DALYs (Disability-Adjusted Life Years)	44561	Asia	3	Both	27	Age-standardized	294	All causes	3	Rate	2007	38551.7	41971	35723
2	DALYs (Disability-Adjusted Life Years)	44561	Asia	3	Both	27	Age-standardized	294	All causes	3	Rate	2008	38231.8	41580.6	35531.8
2	DALYs (Disability-Adjusted Life Years)	44561	Asia	3	Both	27	Age-standardized	294	All causes	3	Rate	2009	37170	40406.7	34353.1
2	DALYs (Disability-Adjusted Life Years)	44561	Asia	3	Both	27	Age-standardized	294	All causes	3	Rate	2010	36596.1	39815	33924.5
2	DALYs (Disability-Adjusted Life Years)	44561	Asia	3	Both	27	Age-standardized	294	All causes	3	Rate	2011	35955.1	39380.1	33244.1
2	DALYs (Disability-Adjusted Life Years)	44561	Asia	3	Both	27	Age-standardized	294	All causes	3	Rate	2012	35253.1	38465.1	32432.6
2	DALYs (Disability-Adjusted Life Years)	44561	Asia	3	Both	27	Age-standardized	294	All causes	3	Rate	2013	34633.4	38002.8	31659.4
2	DALYs (Disability-Adjusted Life Years)	44561	Asia	3	Both	27	Age-standardized	294	All causes	3	Rate	2014	33996.1	37080.2	31110
2	DALYs (Disability-Adjusted Life Years)	44561	Asia	3	Both	27	Age-standardized	294	All causes	3	Rate	2015	33329.6	36661.7	30554.5
2	DALYs (Disability-Adjusted Life Years)	44561	Asia	3	Both	27	Age-standardized	294	All causes	3	Rate	2016	32694.9	35896.7	29993.4
2	DALYs (Disability-Adjusted Life Years)	44561	Asia	3	Both	27	Age-standardized	294	All causes	3	Rate	2017	32266.3	35452.2	29550.5
2	DALYs (Disability-Adjusted Life Years)	44561	Asia	3	Both	27	Age-standardized	294	All causes	3	Rate	2018	31764.1	34989.9	28897
2	DALYs (Disability-Adjusted Life Years)	44561	Asia	3	Both	27	Age-standardized	294	All causes	3	Rate	2019	31343.4	34936.4	28378.1
2	DALYs (Disability-Adjusted Life Years)	44561	Asia	3	Both	27	Age-standardized	294	All causes	3	Rate	2020	32030.6	35390	29057.1
2	DALYs (Disability-Adjusted Life Years)	44561	Asia	3	Both	27	Age-standardized	294	All causes	3	Rate	2021	32932	36188.2	29947
5	Prevalence	44561	Asia	2	Female	27	Age-standardized	632	Gout	3	Rate	1990	272.767	341.429	218.458
5	Prevalence	44561	Asia	2	Female	27	Age-standardized	632	Gout	3	Rate	1991	272.698	341.532	218.513
5	Prevalence	44561	Asia	2	Female	27	Age-standardized	632	Gout	3	Rate	1992	272.587	341.164	218.538
5	Prevalence	44561	Asia	2	Female	27	Age-standardized	632	Gout	3	Rate	1993	272.417	340.467	218.501
5	Prevalence	44561	Asia	2	Female	27	Age-standardized	632	Gout	3	Rate	1994	272.211	340.071	218.434
5	Prevalence	44561	Asia	2	Female	27	Age-standardized	632	Gout	3	Rate	1995	271.953	339.763	218.338
5	Prevalence	44561	Asia	2	Female	27	Age-standardized	632	Gout	3	Rate	1996	271.682	339.138	218.063
5	Prevalence	44561	Asia	2	Female	27	Age-standardized	632	Gout	3	Rate	1997	271.415	338.31	217.817
5	Prevalence	44561	Asia	2	Female	27	Age-standardized	632	Gout	3	Rate	1998	271.249	337.513	217.64
5	Prevalence	44561	Asia	2	Female	27	Age-standardized	632	Gout	3	Rate	1999	271.306	337.037	217.594
5	Prevalence	44561	Asia	2	Female	27	Age-standardized	632	Gout	3	Rate	2000	271.649	337.201	217.729
5	Prevalence	44561	Asia	2	Female	27	Age-standardized	632	Gout	3	Rate	2001	273.774	340.034	219.413
5	Prevalence	44561	Asia	2	Female	27	Age-standardized	632	Gout	3	Rate	2002	278.261	346.096	222.92
5	Prevalence	44561	Asia	2	Female	27	Age-standardized	632	Gout	3	Rate	2003	283.88	353.565	227.512
5	Prevalence	44561	Asia	2	Female	27	Age-standardized	632	Gout	3	Rate	2004	289.469	360.908	232.098
5	Prevalence	44561	Asia	2	Female	27	Age-standardized	632	Gout	3	Rate	2005	293.803	366.098	235.718
5	Prevalence	44561	Asia	2	Female	27	Age-standardized	632	Gout	3	Rate	2006	297.307	370.913	238.449
5	Prevalence	44561	Asia	2	Female	27	Age-standardized	632	Gout	3	Rate	2007	300.89	375.917	241.212
5	Prevalence	44561	Asia	2	Female	27	Age-standardized	632	Gout	3	Rate	2008	304.121	380.296	243.679
5	Prevalence	44561	Asia	2	Female	27	Age-standardized	632	Gout	3	Rate	2009	306.677	383.614	245.611
5	Prevalence	44561	Asia	2	Female	27	Age-standardized	632	Gout	3	Rate	2010	308.078	385.297	246.645
5	Prevalence	44561	Asia	2	Female	27	Age-standardized	632	Gout	3	Rate	2011	308.45	385.603	246.976
5	Prevalence	44561	Asia	2	Female	27	Age-standardized	632	Gout	3	Rate	2012	308.364	385.496	246.984
5	Prevalence	44561	Asia	2	Female	27	Age-standardized	632	Gout	3	Rate	2013	308.159	385.862	246.901
5	Prevalence	44561	Asia	2	Female	27	Age-standardized	632	Gout	3	Rate	2014	308.231	385.97	246.983
5	Prevalence	44561	Asia	2	Female	27	Age-standardized	632	Gout	3	Rate	2015	308.815	386.7	247.439
5	Prevalence	44561	Asia	2	Female	27	Age-standardized	632	Gout	3	Rate	2016	310.917	389.76	249.15
5	Prevalence	44561	Asia	2	Female	27	Age-standardized	632	Gout	3	Rate	2017	314.49	394.58	251.612
5	Prevalence	44561	Asia	2	Female	27	Age-standardized	632	Gout	3	Rate	2018	318.18	398.873	254.097
5	Prevalence	44561	Asia	2	Female	27	Age-standardized	632	Gout	3	Rate	2019	320.682	402.193	255.564
5	Prevalence	44561	Asia	2	Female	27	Age-standardized	632	Gout	3	Rate	2020	322.296	404.557	257.42
5	Prevalence	44561	Asia	2	Female	27	Age-standardized	632	Gout	3	Rate	2021	324.368	406.585	259.105
2	DALYs (Disability-Adjusted Life Years)	44561	Asia	1	Male	27	Age-standardized	632	Gout	3	Rate	1990	26.0912	37.5775	17.5654
2	DALYs (Disability-Adjusted Life Years)	44561	Asia	1	Male	27	Age-standardized	632	Gout	3	Rate	1991	25.8829	37.1293	17.3527
2	DALYs (Disability-Adjusted Life Years)	44561	Asia	1	Male	27	Age-standardized	632	Gout	3	Rate	1992	25.7245	36.752	17.2158
2	DALYs (Disability-Adjusted Life Years)	44561	Asia	1	Male	27	Age-standardized	632	Gout	3	Rate	1993	25.6173	36.5933	17.0698
2	DALYs (Disability-Adjusted Life Years)	44561	Asia	1	Male	27	Age-standardized	632	Gout	3	Rate	1994	25.5732	36.8802	16.9557
2	DALYs (Disability-Adjusted Life Years)	44561	Asia	1	Male	27	Age-standardized	632	Gout	3	Rate	1995	25.582	36.7022	17.0757
2	DALYs (Disability-Adjusted Life Years)	44561	Asia	1	Male	27	Age-standardized	632	Gout	3	Rate	1996	25.667	36.8135	17.126
2	DALYs (Disability-Adjusted Life Years)	44561	Asia	1	Male	27	Age-standardized	632	Gout	3	Rate	1997	25.8368	37.1137	17.3315
2	DALYs (Disability-Adjusted Life Years)	44561	Asia	1	Male	27	Age-standardized	632	Gout	3	Rate	1998	26.0325	37.4959	17.5308
2	DALYs (Disability-Adjusted Life Years)	44561	Asia	1	Male	27	Age-standardized	632	Gout	3	Rate	1999	26.2309	37.8384	17.5196
2	DALYs (Disability-Adjusted Life Years)	44561	Asia	1	Male	27	Age-standardized	632	Gout	3	Rate	2000	26.4096	37.7611	17.6752
2	DALYs (Disability-Adjusted Life Years)	44561	Asia	1	Male	27	Age-standardized	632	Gout	3	Rate	2001	26.63	38.0522	17.8501
2	DALYs (Disability-Adjusted Life Years)	44561	Asia	1	Male	27	Age-standardized	632	Gout	3	Rate	2002	26.9353	38.7089	18.0137
2	DALYs (Disability-Adjusted Life Years)	44561	Asia	1	Male	27	Age-standardized	632	Gout	3	Rate	2003	27.287	38.978	18.2968
2	DALYs (Disability-Adjusted Life Years)	44561	Asia	1	Male	27	Age-standardized	632	Gout	3	Rate	2004	27.5996	39.5284	18.5093
2	DALYs (Disability-Adjusted Life Years)	44561	Asia	1	Male	27	Age-standardized	632	Gout	3	Rate	2005	27.8466	39.748	18.7816
2	DALYs (Disability-Adjusted Life Years)	44561	Asia	1	Male	27	Age-standardized	632	Gout	3	Rate	2006	28.0379	40.0351	18.9402
2	DALYs (Disability-Adjusted Life Years)	44561	Asia	1	Male	27	Age-standardized	632	Gout	3	Rate	2007	28.1917	40.3505	19.0038
2	DALYs (Disability-Adjusted Life Years)	44561	Asia	1	Male	27	Age-standardized	632	Gout	3	Rate	2008	28.3587	40.5498	19.1087
2	DALYs (Disability-Adjusted Life Years)	44561	Asia	1	Male	27	Age-standardized	632	Gout	3	Rate	2009	28.5252	40.8646	19.0798
2	DALYs (Disability-Adjusted Life Years)	44561	Asia	1	Male	27	Age-standardized	632	Gout	3	Rate	2010	28.6936	41.1698	19.2799
2	DALYs (Disability-Adjusted Life Years)	44561	Asia	1	Male	27	Age-standardized	632	Gout	3	Rate	2011	28.9793	41.7459	19.464
2	DALYs (Disability-Adjusted Life Years)	44561	Asia	1	Male	27	Age-standardized	632	Gout	3	Rate	2012	29.3342	42.2894	19.6749
2	DALYs (Disability-Adjusted Life Years)	44561	Asia	1	Male	27	Age-standardized	632	Gout	3	Rate	2013	29.7198	42.6958	19.849
2	DALYs (Disability-Adjusted Life Years)	44561	Asia	1	Male	27	Age-standardized	632	Gout	3	Rate	2014	30.0673	43.3396	20.086
2	DALYs (Disability-Adjusted Life Years)	44561	Asia	1	Male	27	Age-standardized	632	Gout	3	Rate	2015	30.3191	43.49	20.265
2	DALYs (Disability-Adjusted Life Years)	44561	Asia	1	Male	27	Age-standardized	632	Gout	3	Rate	2016	30.4818	43.7984	20.3533
2	DALYs (Disability-Adjusted Life Years)	44561	Asia	1	Male	27	Age-standardized	632	Gout	3	Rate	2017	30.637	44.0513	20.5249
2	DALYs (Disability-Adjusted Life Years)	44561	Asia	1	Male	27	Age-standardized	632	Gout	3	Rate	2018	30.7762	44.4758	20.5835
2	DALYs (Disability-Adjusted Life Years)	44561	Asia	1	Male	27	Age-standardized	632	Gout	3	Rate	2019	30.8707	44.6608	20.7703
2	DALYs (Disability-Adjusted Life Years)	44561	Asia	1	Male	27	Age-standardized	632	Gout	3	Rate	2020	30.9719	44.7292	20.7871
2	DALYs (Disability-Adjusted Life Years)	44561	Asia	1	Male	27	Age-standardized	632	Gout	3	Rate	2021	30.9484	44.2805	20.838
6	Incidence	44561	Asia	1	Male	27	Age-standardized	632	Gout	3	Rate	1990	155.008	193.304	124.344
6	Incidence	44561	Asia	1	Male	27	Age-standardized	632	Gout	3	Rate	1991	154.055	192.104	123.578
6	Incidence	44561	Asia	1	Male	27	Age-standardized	632	Gout	3	Rate	1992	153.292	191.121	122.963
6	Incidence	44561	Asia	1	Male	27	Age-standardized	632	Gout	3	Rate	1993	152.746	190.377	122.472
6	Incidence	44561	Asia	1	Male	27	Age-standardized	632	Gout	3	Rate	1994	152.459	189.888	122.192
6	Incidence	44561	Asia	1	Male	27	Age-standardized	632	Gout	3	Rate	1995	152.434	189.722	122.089
6	Incidence	44561	Asia	1	Male	27	Age-standardized	632	Gout	3	Rate	1996	152.743	190.107	122.328
6	Incidence	44561	Asia	1	Male	27	Age-standardized	632	Gout	3	Rate	1997	153.366	190.752	122.812
6	Incidence	44561	Asia	1	Male	27	Age-standardized	632	Gout	3	Rate	1998	154.17	191.6	123.447
6	Incidence	44561	Asia	1	Male	27	Age-standardized	632	Gout	3	Rate	1999	155.019	192.5	124.116
6	Incidence	44561	Asia	1	Male	27	Age-standardized	632	Gout	3	Rate	2000	155.762	193.253	124.692
6	Incidence	44561	Asia	1	Male	27	Age-standardized	632	Gout	3	Rate	2001	156.801	194.888	125.562
6	Incidence	44561	Asia	1	Male	27	Age-standardized	632	Gout	3	Rate	2002	158.409	197.243	126.919
6	Incidence	44561	Asia	1	Male	27	Age-standardized	632	Gout	3	Rate	2003	160.255	199.571	128.483
6	Incidence	44561	Asia	1	Male	27	Age-standardized	632	Gout	3	Rate	2004	162.005	201.637	129.97
6	Incidence	44561	Asia	1	Male	27	Age-standardized	632	Gout	3	Rate	2005	163.313	203.156	131.013
6	Incidence	44561	Asia	1	Male	27	Age-standardized	632	Gout	3	Rate	2006	164.251	204.428	131.617
6	Incidence	44561	Asia	1	Male	27	Age-standardized	632	Gout	3	Rate	2007	165.156	205.703	132.185
6	Incidence	44561	Asia	1	Male	27	Age-standardized	632	Gout	3	Rate	2008	166.088	207.025	132.784
6	Incidence	44561	Asia	1	Male	27	Age-standardized	632	Gout	3	Rate	2009	167.1	208.424	133.458
6	Incidence	44561	Asia	1	Male	27	Age-standardized	632	Gout	3	Rate	2010	168.208	209.975	134.222
6	Incidence	44561	Asia	1	Male	27	Age-standardized	632	Gout	3	Rate	2011	169.729	212.15	135.356
6	Incidence	44561	Asia	1	Male	27	Age-standardized	632	Gout	3	Rate	2012	171.715	214.595	136.875
6	Incidence	44561	Asia	1	Male	27	Age-standardized	632	Gout	3	Rate	2013	173.841	217.238	138.519
6	Incidence	44561	Asia	1	Male	27	Age-standardized	632	Gout	3	Rate	2014	175.78	219.656	139.996
6	Incidence	44561	Asia	1	Male	27	Age-standardized	632	Gout	3	Rate	2015	177.146	221.341	140.95
6	Incidence	44561	Asia	1	Male	27	Age-standardized	632	Gout	3	Rate	2016	178.133	222.793	141.643
6	Incidence	44561	Asia	1	Male	27	Age-standardized	632	Gout	3	Rate	2017	179.076	223.95	142.444
6	Incidence	44561	Asia	1	Male	27	Age-standardized	632	Gout	3	Rate	2018	179.877	224.897	143.19
6	Incidence	44561	Asia	1	Male	27	Age-standardized	632	Gout	3	Rate	2019	180.425	225.521	143.715
6	Incidence	44561	Asia	1	Male	27	Age-standardized	632	Gout	3	Rate	2020	180.973	226.266	143.827
6	Incidence	44561	Asia	1	Male	27	Age-standardized	632	Gout	3	Rate	2021	180.937	226.999	144.478
6	Incidence	44561	Asia	2	Female	27	Age-standardized	294	All causes	3	Rate	1990	461482	486178	439611
6	Incidence	44561	Asia	2	Female	27	Age-standardized	294	All causes	3	Rate	1991	460544	485264	438734
6	Incidence	44561	Asia	2	Female	27	Age-standardized	294	All causes	3	Rate	1992	458530	483160	436713
6	Incidence	44561	Asia	2	Female	27	Age-standardized	294	All causes	3	Rate	1993	457211	481531	435628
6	Incidence	44561	Asia	2	Female	27	Age-standardized	294	All causes	3	Rate	1994	456004	480102	434781
6	Incidence	44561	Asia	2	Female	27	Age-standardized	294	All causes	3	Rate	1995	455103	479268	433981
6	Incidence	44561	Asia	2	Female	27	Age-standardized	294	All causes	3	Rate	1996	453973	478068	432805
6	Incidence	44561	Asia	2	Female	27	Age-standardized	294	All causes	3	Rate	1997	452449	476420	431360
6	Incidence	44561	Asia	2	Female	27	Age-standardized	294	All causes	3	Rate	1998	450845	474930	429657
6	Incidence	44561	Asia	2	Female	27	Age-standardized	294	All causes	3	Rate	1999	449313	473343	428128
6	Incidence	44561	Asia	2	Female	27	Age-standardized	294	All causes	3	Rate	2000	448383	472257	427238
6	Incidence	44561	Asia	2	Female	27	Age-standardized	294	All causes	3	Rate	2001	448054	471719	426826
6	Incidence	44561	Asia	2	Female	27	Age-standardized	294	All causes	3	Rate	2002	447619	471180	426479
6	Incidence	44561	Asia	2	Female	27	Age-standardized	294	All causes	3	Rate	2003	447408	470957	426459
6	Incidence	44561	Asia	2	Female	27	Age-standardized	294	All causes	3	Rate	2004	447556	471025	426689
6	Incidence	44561	Asia	2	Female	27	Age-standardized	294	All causes	3	Rate	2005	447053	470518	426066
6	Incidence	44561	Asia	2	Female	27	Age-standardized	294	All causes	3	Rate	2006	446018	469615	425256
6	Incidence	44561	Asia	2	Female	27	Age-standardized	294	All causes	3	Rate	2007	444246	467939	423715
6	Incidence	44561	Asia	2	Female	27	Age-standardized	294	All causes	3	Rate	2008	442880	466648	422435
6	Incidence	44561	Asia	2	Female	27	Age-standardized	294	All causes	3	Rate	2009	440689	464600	420409
6	Incidence	44561	Asia	2	Female	27	Age-standardized	294	All causes	3	Rate	2010	439849	463785	419751
6	Incidence	44561	Asia	2	Female	27	Age-standardized	294	All causes	3	Rate	2011	439239	462977	419126
6	Incidence	44561	Asia	2	Female	27	Age-standardized	294	All causes	3	Rate	2012	438452	461793	418365
6	Incidence	44561	Asia	2	Female	27	Age-standardized	294	All causes	3	Rate	2013	437525	460476	417304
6	Incidence	44561	Asia	2	Female	27	Age-standardized	294	All causes	3	Rate	2014	436727	459484	416388
6	Incidence	44561	Asia	2	Female	27	Age-standardized	294	All causes	3	Rate	2015	436118	458717	415737
6	Incidence	44561	Asia	2	Female	27	Age-standardized	294	All causes	3	Rate	2016	435630	458462	415518
6	Incidence	44561	Asia	2	Female	27	Age-standardized	294	All causes	3	Rate	2017	435286	458366	415297
6	Incidence	44561	Asia	2	Female	27	Age-standardized	294	All causes	3	Rate	2018	434867	457982	414747
6	Incidence	44561	Asia	2	Female	27	Age-standardized	294	All causes	3	Rate	2019	434532	458148	414162
6	Incidence	44561	Asia	2	Female	27	Age-standardized	294	All causes	3	Rate	2020	450969	474865	430531
6	Incidence	44561	Asia	2	Female	27	Age-standardized	294	All causes	3	Rate	2021	460800	484088	440667
5	Prevalence	44561	Asia	3	Both	27	Age-standardized	632	Gout	3	Rate	1990	550.779	685.949	441.278
5	Prevalence	44561	Asia	3	Both	27	Age-standardized	632	Gout	3	Rate	1991	547.566	681.566	438.591
5	Prevalence	44561	Asia	3	Both	27	Age-standardized	632	Gout	3	Rate	1992	544.996	678.096	436.55
5	Prevalence	44561	Asia	3	Both	27	Age-standardized	632	Gout	3	Rate	1993	543.126	675.585	435.226
5	Prevalence	44561	Asia	3	Both	27	Age-standardized	632	Gout	3	Rate	1994	542.118	674.218	434.587
5	Prevalence	44561	Asia	3	Both	27	Age-standardized	632	Gout	3	Rate	1995	542.018	673.946	434.681
5	Prevalence	44561	Asia	3	Both	27	Age-standardized	632	Gout	3	Rate	1996	543.134	675.019	435.525
5	Prevalence	44561	Asia	3	Both	27	Age-standardized	632	Gout	3	Rate	1997	545.409	677.613	437.391
5	Prevalence	44561	Asia	3	Both	27	Age-standardized	632	Gout	3	Rate	1998	548.319	681.141	440.295
5	Prevalence	44561	Asia	3	Both	27	Age-standardized	632	Gout	3	Rate	1999	551.424	685.053	443.335
5	Prevalence	44561	Asia	3	Both	27	Age-standardized	632	Gout	3	Rate	2000	554.156	688.045	445.721
5	Prevalence	44561	Asia	3	Both	27	Age-standardized	632	Gout	3	Rate	2001	558.336	692.799	449.585
5	Prevalence	44561	Asia	3	Both	27	Age-standardized	632	Gout	3	Rate	2002	565.231	700.87	455.477
5	Prevalence	44561	Asia	3	Both	27	Age-standardized	632	Gout	3	Rate	2003	573.273	710.42	462.086
5	Prevalence	44561	Asia	3	Both	27	Age-standardized	632	Gout	3	Rate	2004	581.001	719.656	468.254
5	Prevalence	44561	Asia	3	Both	27	Age-standardized	632	Gout	3	Rate	2005	586.895	726.603	472.88
5	Prevalence	44561	Asia	3	Both	27	Age-standardized	632	Gout	3	Rate	2006	591.237	732.667	476.476
5	Prevalence	44561	Asia	3	Both	27	Age-standardized	632	Gout	3	Rate	2007	595.392	738.541	479.623
5	Prevalence	44561	Asia	3	Both	27	Age-standardized	632	Gout	3	Rate	2008	599.338	744.223	482.469
5	Prevalence	44561	Asia	3	Both	27	Age-standardized	632	Gout	3	Rate	2009	603.136	749.673	485.29
5	Prevalence	44561	Asia	3	Both	27	Age-standardized	632	Gout	3	Rate	2010	606.692	754.679	487.746
5	Prevalence	44561	Asia	3	Both	27	Age-standardized	632	Gout	3	Rate	2011	610.903	760.193	490.978
5	Prevalence	44561	Asia	3	Both	27	Age-standardized	632	Gout	3	Rate	2012	616.227	767.237	494.857
5	Prevalence	44561	Asia	3	Both	27	Age-standardized	632	Gout	3	Rate	2013	621.895	774.777	498.888
5	Prevalence	44561	Asia	3	Both	27	Age-standardized	632	Gout	3	Rate	2014	627.203	781.859	502.455
5	Prevalence	44561	Asia	3	Both	27	Age-standardized	632	Gout	3	Rate	2015	631.257	787.317	505.045
5	Prevalence	44561	Asia	3	Both	27	Age-standardized	632	Gout	3	Rate	2016	634.965	792.213	508.509
5	Prevalence	44561	Asia	3	Both	27	Age-standardized	632	Gout	3	Rate	2017	639.237	797.965	512.138
5	Prevalence	44561	Asia	3	Both	27	Age-standardized	632	Gout	3	Rate	2018	643.207	803.406	515.453
5	Prevalence	44561	Asia	3	Both	27	Age-standardized	632	Gout	3	Rate	2019	646.04	807.344	517.809
5	Prevalence	44561	Asia	3	Both	27	Age-standardized	632	Gout	3	Rate	2020	648.93	809.655	520.053
5	Prevalence	44561	Asia	3	Both	27	Age-standardized	632	Gout	3	Rate	2021	649.934	812.507	519.819
6	Incidence	44561	Asia	3	Both	27	Age-standardized	632	Gout	3	Rate	1990	103.041	128.261	82.4445
6	Incidence	44561	Asia	3	Both	27	Age-standardized	632	Gout	3	Rate	1991	102.56	127.676	81.9754
6	Incidence	44561	Asia	3	Both	27	Age-standardized	632	Gout	3	Rate	1992	102.165	127.184	81.5839
6	Incidence	44561	Asia	3	Both	27	Age-standardized	632	Gout	3	Rate	1993	101.867	126.8	81.2773
6	Incidence	44561	Asia	3	Both	27	Age-standardized	632	Gout	3	Rate	1994	101.684	126.564	81.0673
6	Incidence	44561	Asia	3	Both	27	Age-standardized	632	Gout	3	Rate	1995	101.618	126.485	80.9505
6	Incidence	44561	Asia	3	Both	27	Age-standardized	632	Gout	3	Rate	1996	101.696	126.505	81.0435
6	Incidence	44561	Asia	3	Both	27	Age-standardized	632	Gout	3	Rate	1997	101.906	126.698	81.2504
6	Incidence	44561	Asia	3	Both	27	Age-standardized	632	Gout	3	Rate	1998	102.203	127.013	81.5285
6	Incidence	44561	Asia	3	Both	27	Age-standardized	632	Gout	3	Rate	1999	102.548	127.408	81.8397
6	Incidence	44561	Asia	3	Both	27	Age-standardized	632	Gout	3	Rate	2000	102.88	127.851	82.1359
6	Incidence	44561	Asia	3	Both	27	Age-standardized	632	Gout	3	Rate	2001	103.528	128.648	82.6598
6	Incidence	44561	Asia	3	Both	27	Age-standardized	632	Gout	3	Rate	2002	104.678	130.171	83.567
6	Incidence	44561	Asia	3	Both	27	Age-standardized	632	Gout	3	Rate	2003	106.048	131.923	84.639
6	Incidence	44561	Asia	3	Both	27	Age-standardized	632	Gout	3	Rate	2004	107.361	133.5	85.6637
6	Incidence	44561	Asia	3	Both	27	Age-standardized	632	Gout	3	Rate	2005	108.332	134.695	86.4229
6	Incidence	44561	Asia	3	Both	27	Age-standardized	632	Gout	3	Rate	2006	109.051	135.6	86.9804
6	Incidence	44561	Asia	3	Both	27	Age-standardized	632	Gout	3	Rate	2007	109.773	136.596	87.5354
6	Incidence	44561	Asia	3	Both	27	Age-standardized	632	Gout	3	Rate	2008	110.482	137.642	88.081
6	Incidence	44561	Asia	3	Both	27	Age-standardized	632	Gout	3	Rate	2009	111.176	138.66	88.6203
6	Incidence	44561	Asia	3	Both	27	Age-standardized	632	Gout	3	Rate	2010	111.811	139.581	89.1663
6	Incidence	44561	Asia	3	Both	27	Age-standardized	632	Gout	3	Rate	2011	112.564	140.402	89.7294
6	Incidence	44561	Asia	3	Both	27	Age-standardized	632	Gout	3	Rate	2012	113.518	141.431	90.4936
6	Incidence	44561	Asia	3	Both	27	Age-standardized	632	Gout	3	Rate	2013	114.532	142.876	91.2772
6	Incidence	44561	Asia	3	Both	27	Age-standardized	632	Gout	3	Rate	2014	115.464	144.235	91.9688
6	Incidence	44561	Asia	3	Both	27	Age-standardized	632	Gout	3	Rate	2015	116.151	145.287	92.4504
6	Incidence	44561	Asia	3	Both	27	Age-standardized	632	Gout	3	Rate	2016	116.776	146.084	92.8299
6	Incidence	44561	Asia	3	Both	27	Age-standardized	632	Gout	3	Rate	2017	117.496	146.971	93.3538
6	Incidence	44561	Asia	3	Both	27	Age-standardized	632	Gout	3	Rate	2018	118.16	147.753	93.8314
6	Incidence	44561	Asia	3	Both	27	Age-standardized	632	Gout	3	Rate	2019	118.611	148.332	94.1751
6	Incidence	44561	Asia	3	Both	27	Age-standardized	632	Gout	3	Rate	2020	118.994	148.835	94.5136
6	Incidence	44561	Asia	3	Both	27	Age-standardized	632	Gout	3	Rate	2021	119.182	149.124	94.4368
5	Prevalence	1	Global	1	Male	27	Age-standardized	632	Gout	3	Rate	1990	844.627	1049.92	678.404
5	Prevalence	1	Global	1	Male	27	Age-standardized	632	Gout	3	Rate	1991	837.823	1040.92	673.111
5	Prevalence	1	Global	1	Male	27	Age-standardized	632	Gout	3	Rate	1992	832.332	1033.58	669.157
5	Prevalence	1	Global	1	Male	27	Age-standardized	632	Gout	3	Rate	1993	828.525	1028.32	666.549
5	Prevalence	1	Global	1	Male	27	Age-standardized	632	Gout	3	Rate	1994	826.794	1025.64	664.946
5	Prevalence	1	Global	1	Male	27	Age-standardized	632	Gout	3	Rate	1995	827.545	1025.91	665.339
5	Prevalence	1	Global	1	Male	27	Age-standardized	632	Gout	3	Rate	1996	830.356	1029	668.088
5	Prevalence	1	Global	1	Male	27	Age-standardized	632	Gout	3	Rate	1997	834.659	1034.04	672.128
5	Prevalence	1	Global	1	Male	27	Age-standardized	632	Gout	3	Rate	1998	839.829	1040.01	676.967
5	Prevalence	1	Global	1	Male	27	Age-standardized	632	Gout	3	Rate	1999	845.281	1046.18	682.09
5	Prevalence	1	Global	1	Male	27	Age-standardized	632	Gout	3	Rate	2000	850.524	1052.07	686.858
5	Prevalence	1	Global	1	Male	27	Age-standardized	632	Gout	3	Rate	2001	857.439	1059.47	692.21
5	Prevalence	1	Global	1	Male	27	Age-standardized	632	Gout	3	Rate	2002	867.639	1070.27	700.776
5	Prevalence	1	Global	1	Male	27	Age-standardized	632	Gout	3	Rate	2003	879.557	1083.15	710.817
5	Prevalence	1	Global	1	Male	27	Age-standardized	632	Gout	3	Rate	2004	891.699	1096.18	720.701
5	Prevalence	1	Global	1	Male	27	Age-standardized	632	Gout	3	Rate	2005	902.647	1107.56	729.714
5	Prevalence	1	Global	1	Male	27	Age-standardized	632	Gout	3	Rate	2006	915.059	1120.68	742.694
5	Prevalence	1	Global	1	Male	27	Age-standardized	632	Gout	3	Rate	2007	931.123	1138.03	758.437
5	Prevalence	1	Global	1	Male	27	Age-standardized	632	Gout	3	Rate	2008	947.861	1156.19	773.88
5	Prevalence	1	Global	1	Male	27	Age-standardized	632	Gout	3	Rate	2009	962.233	1171.83	786.977
5	Prevalence	1	Global	1	Male	27	Age-standardized	632	Gout	3	Rate	2010	971.634	1181.93	796.641
5	Prevalence	1	Global	1	Male	27	Age-standardized	632	Gout	3	Rate	2011	977.988	1189.78	801.205
5	Prevalence	1	Global	1	Male	27	Age-standardized	632	Gout	3	Rate	2012	985.308	1199.25	806.387
5	Prevalence	1	Global	1	Male	27	Age-standardized	632	Gout	3	Rate	2013	992.818	1208.96	811.543
5	Prevalence	1	Global	1	Male	27	Age-standardized	632	Gout	3	Rate	2014	999.692	1217.34	816.043
5	Prevalence	1	Global	1	Male	27	Age-standardized	632	Gout	3	Rate	2015	1005.23	1223.79	819.44
5	Prevalence	1	Global	1	Male	27	Age-standardized	632	Gout	3	Rate	2016	1011.15	1233.26	823.48
5	Prevalence	1	Global	1	Male	27	Age-standardized	632	Gout	3	Rate	2017	1018.72	1243.35	828.36
5	Prevalence	1	Global	1	Male	27	Age-standardized	632	Gout	3	Rate	2018	1025.51	1253.03	832.374
5	Prevalence	1	Global	1	Male	27	Age-standardized	632	Gout	3	Rate	2019	1029.02	1261.68	833.973
5	Prevalence	1	Global	1	Male	27	Age-standardized	632	Gout	3	Rate	2020	1028.77	1260.11	829.246
5	Prevalence	1	Global	1	Male	27	Age-standardized	632	Gout	3	Rate	2021	1021.84	1264.6	819.959
5	Prevalence	44561	Asia	1	Male	27	Age-standardized	632	Gout	3	Rate	1990	834.855	1037.21	670.04
5	Prevalence	44561	Asia	1	Male	27	Age-standardized	632	Gout	3	Rate	1991	828.373	1028.54	664.165
5	Prevalence	44561	Asia	1	Male	27	Age-standardized	632	Gout	3	Rate	1992	823.251	1021.84	659.274
5	Prevalence	44561	Asia	1	Male	27	Age-standardized	632	Gout	3	Rate	1993	819.638	1017.25	655.606
5	Prevalence	44561	Asia	1	Male	27	Age-standardized	632	Gout	3	Rate	1994	817.873	1015	654.358
5	Prevalence	44561	Asia	1	Male	27	Age-standardized	632	Gout	3	Rate	1995	818.044	1015.08	655.105
5	Prevalence	44561	Asia	1	Male	27	Age-standardized	632	Gout	3	Rate	1996	820.759	1018.05	656.803
5	Prevalence	44561	Asia	1	Male	27	Age-standardized	632	Gout	3	Rate	1997	825.912	1024	661.58
5	Prevalence	44561	Asia	1	Male	27	Age-standardized	632	Gout	3	Rate	1998	832.324	1031.55	667.559
5	Prevalence	44561	Asia	1	Male	27	Age-standardized	632	Gout	3	Rate	1999	838.898	1039.87	673.632
5	Prevalence	44561	Asia	1	Male	27	Age-standardized	632	Gout	3	Rate	2000	844.451	1046.94	678.723
5	Prevalence	44561	Asia	1	Male	27	Age-standardized	632	Gout	3	Rate	2001	851.185	1054.54	684.61
5	Prevalence	44561	Asia	1	Male	27	Age-standardized	632	Gout	3	Rate	2002	860.967	1065.91	692.577
5	Prevalence	44561	Asia	1	Male	27	Age-standardized	632	Gout	3	Rate	2003	871.943	1078.84	701.51
5	Prevalence	44561	Asia	1	Male	27	Age-standardized	632	Gout	3	Rate	2004	882.364	1091.18	710.344
5	Prevalence	44561	Asia	1	Male	27	Age-standardized	632	Gout	3	Rate	2005	890.338	1100.5	717.212
5	Prevalence	44561	Asia	1	Male	27	Age-standardized	632	Gout	3	Rate	2006	895.881	1109.28	721.184
5	Prevalence	44561	Asia	1	Male	27	Age-standardized	632	Gout	3	Rate	2007	900.863	1116.56	725.246
5	Prevalence	44561	Asia	1	Male	27	Age-standardized	632	Gout	3	Rate	2008	905.789	1123.96	728.507
5	Prevalence	44561	Asia	1	Male	27	Age-standardized	632	Gout	3	Rate	2009	911.143	1131.71	731.645
5	Prevalence	44561	Asia	1	Male	27	Age-standardized	632	Gout	3	Rate	2010	917.331	1140.06	736.559
5	Prevalence	44561	Asia	1	Male	27	Age-standardized	632	Gout	3	Rate	2011	925.95	1150.83	742.112
5	Prevalence	44561	Asia	1	Male	27	Age-standardized	632	Gout	3	Rate	2012	937.204	1165.4	749.851
5	Prevalence	44561	Asia	1	Male	27	Age-standardized	632	Gout	3	Rate	2013	949.281	1181.38	758.289
5	Prevalence	44561	Asia	1	Male	27	Age-standardized	632	Gout	3	Rate	2014	960.449	1196.23	765.828
5	Prevalence	44561	Asia	1	Male	27	Age-standardized	632	Gout	3	Rate	2015	968.559	1206.9	771.97
5	Prevalence	44561	Asia	1	Male	27	Age-standardized	632	Gout	3	Rate	2016	974.233	1213.3	776.062
5	Prevalence	44561	Asia	1	Male	27	Age-standardized	632	Gout	3	Rate	2017	979.389	1219.52	780.242
5	Prevalence	44561	Asia	1	Male	27	Age-standardized	632	Gout	3	Rate	2018	983.739	1225.32	784.17
5	Prevalence	44561	Asia	1	Male	27	Age-standardized	632	Gout	3	Rate	2019	986.953	1229.5	787.612
5	Prevalence	44561	Asia	1	Male	27	Age-standardized	632	Gout	3	Rate	2020	991.44	1233.64	793.314
5	Prevalence	44561	Asia	1	Male	27	Age-standardized	632	Gout	3	Rate	2021	991.846	1238.95	791.678
2	DALYs (Disability-Adjusted Life Years)	1	Global	3	Both	27	Age-standardized	632	Gout	3	Rate	1990	16.6691	23.9509	11.2467
2	DALYs (Disability-Adjusted Life Years)	1	Global	3	Both	27	Age-standardized	632	Gout	3	Rate	1991	16.5715	23.7676	11.1861
2	DALYs (Disability-Adjusted Life Years)	1	Global	3	Both	27	Age-standardized	632	Gout	3	Rate	1992	16.4996	23.6354	11.1063
2	DALYs (Disability-Adjusted Life Years)	1	Global	3	Both	27	Age-standardized	632	Gout	3	Rate	1993	16.4482	23.5071	11.1067
2	DALYs (Disability-Adjusted Life Years)	1	Global	3	Both	27	Age-standardized	632	Gout	3	Rate	1994	16.4325	23.5086	11.0709
2	DALYs (Disability-Adjusted Life Years)	1	Global	3	Both	27	Age-standardized	632	Gout	3	Rate	1995	16.4514	23.4813	11.1227
2	DALYs (Disability-Adjusted Life Years)	1	Global	3	Both	27	Age-standardized	632	Gout	3	Rate	1996	16.5018	23.6225	11.1439
2	DALYs (Disability-Adjusted Life Years)	1	Global	3	Both	27	Age-standardized	632	Gout	3	Rate	1997	16.5738	23.7767	11.201
2	DALYs (Disability-Adjusted Life Years)	1	Global	3	Both	27	Age-standardized	632	Gout	3	Rate	1998	16.6594	23.9125	11.2977
2	DALYs (Disability-Adjusted Life Years)	1	Global	3	Both	27	Age-standardized	632	Gout	3	Rate	1999	16.7493	24.0182	11.3424
2	DALYs (Disability-Adjusted Life Years)	1	Global	3	Both	27	Age-standardized	632	Gout	3	Rate	2000	16.8434	24.0548	11.3928
2	DALYs (Disability-Adjusted Life Years)	1	Global	3	Both	27	Age-standardized	632	Gout	3	Rate	2001	16.9816	24.3143	11.5448
2	DALYs (Disability-Adjusted Life Years)	1	Global	3	Both	27	Age-standardized	632	Gout	3	Rate	2002	17.193	24.6282	11.6434
2	DALYs (Disability-Adjusted Life Years)	1	Global	3	Both	27	Age-standardized	632	Gout	3	Rate	2003	17.4485	24.9731	11.8544
2	DALYs (Disability-Adjusted Life Years)	1	Global	3	Both	27	Age-standardized	632	Gout	3	Rate	2004	17.6981	25.3162	12.0102
2	DALYs (Disability-Adjusted Life Years)	1	Global	3	Both	27	Age-standardized	632	Gout	3	Rate	2005	17.926	25.6677	12.2316
2	DALYs (Disability-Adjusted Life Years)	1	Global	3	Both	27	Age-standardized	632	Gout	3	Rate	2006	18.1819	25.9237	12.3656
2	DALYs (Disability-Adjusted Life Years)	1	Global	3	Both	27	Age-standardized	632	Gout	3	Rate	2007	18.4966	26.2905	12.6132
2	DALYs (Disability-Adjusted Life Years)	1	Global	3	Both	27	Age-standardized	632	Gout	3	Rate	2008	18.8341	26.677	12.8905
2	DALYs (Disability-Adjusted Life Years)	1	Global	3	Both	27	Age-standardized	632	Gout	3	Rate	2009	19.11	27.1264	13.0841
2	DALYs (Disability-Adjusted Life Years)	1	Global	3	Both	27	Age-standardized	632	Gout	3	Rate	2010	19.2792	27.3284	13.2067
2	DALYs (Disability-Adjusted Life Years)	1	Global	3	Both	27	Age-standardized	632	Gout	3	Rate	2011	19.3925	27.4274	13.3126
2	DALYs (Disability-Adjusted Life Years)	1	Global	3	Both	27	Age-standardized	632	Gout	3	Rate	2012	19.5135	27.5681	13.3892
2	DALYs (Disability-Adjusted Life Years)	1	Global	3	Both	27	Age-standardized	632	Gout	3	Rate	2013	19.6418	27.8454	13.4278
2	DALYs (Disability-Adjusted Life Years)	1	Global	3	Both	27	Age-standardized	632	Gout	3	Rate	2014	19.7555	28.0333	13.5521
2	DALYs (Disability-Adjusted Life Years)	1	Global	3	Both	27	Age-standardized	632	Gout	3	Rate	2015	19.8497	28.1906	13.6334
2	DALYs (Disability-Adjusted Life Years)	1	Global	3	Both	27	Age-standardized	632	Gout	3	Rate	2016	19.9622	28.2986	13.6567
2	DALYs (Disability-Adjusted Life Years)	1	Global	3	Both	27	Age-standardized	632	Gout	3	Rate	2017	20.1266	28.5582	13.7442
2	DALYs (Disability-Adjusted Life Years)	1	Global	3	Both	27	Age-standardized	632	Gout	3	Rate	2018	20.2796	28.7592	13.8225
2	DALYs (Disability-Adjusted Life Years)	1	Global	3	Both	27	Age-standardized	632	Gout	3	Rate	2019	20.3622	28.9753	13.8694
2	DALYs (Disability-Adjusted Life Years)	1	Global	3	Both	27	Age-standardized	632	Gout	3	Rate	2020	20.3518	28.8798	13.8121
2	DALYs (Disability-Adjusted Life Years)	1	Global	3	Both	27	Age-standardized	632	Gout	3	Rate	2021	20.2178	28.7656	13.7651
5	Prevalence	1	Global	3	Both	27	Age-standardized	632	Gout	3	Rate	1990	536.545	665.719	430.277
5	Prevalence	1	Global	3	Both	27	Age-standardized	632	Gout	3	Rate	1991	533.195	660.774	428.256
5	Prevalence	1	Global	3	Both	27	Age-standardized	632	Gout	3	Rate	1992	530.498	657.018	426.402
5	Prevalence	1	Global	3	Both	27	Age-standardized	632	Gout	3	Rate	1993	528.66	654.45	424.929
5	Prevalence	1	Global	3	Both	27	Age-standardized	632	Gout	3	Rate	1994	527.9	653.363	424.319
5	Prevalence	1	Global	3	Both	27	Age-standardized	632	Gout	3	Rate	1995	528.459	654.021	424.885
5	Prevalence	1	Global	3	Both	27	Age-standardized	632	Gout	3	Rate	1996	530.079	655.604	426.282
5	Prevalence	1	Global	3	Both	27	Age-standardized	632	Gout	3	Rate	1997	532.45	658.252	428.367
5	Prevalence	1	Global	3	Both	27	Age-standardized	632	Gout	3	Rate	1998	535.293	661.548	430.861
5	Prevalence	1	Global	3	Both	27	Age-standardized	632	Gout	3	Rate	1999	538.34	665.093	433.484
5	Prevalence	1	Global	3	Both	27	Age-standardized	632	Gout	3	Rate	2000	541.362	668.503	436.045
5	Prevalence	1	Global	3	Both	27	Age-standardized	632	Gout	3	Rate	2001	545.767	673.25	439.849
5	Prevalence	1	Global	3	Both	27	Age-standardized	632	Gout	3	Rate	2002	552.635	681.337	445.745
5	Prevalence	1	Global	3	Both	27	Age-standardized	632	Gout	3	Rate	2003	560.802	690.962	452.782
5	Prevalence	1	Global	3	Both	27	Age-standardized	632	Gout	3	Rate	2004	569.137	700.443	459.618
5	Prevalence	1	Global	3	Both	27	Age-standardized	632	Gout	3	Rate	2005	576.58	708.389	465.751
5	Prevalence	1	Global	3	Both	27	Age-standardized	632	Gout	3	Rate	2006	584.831	717.215	474.063
5	Prevalence	1	Global	3	Both	27	Age-standardized	632	Gout	3	Rate	2007	595.319	728.492	484.406
5	Prevalence	1	Global	3	Both	27	Age-standardized	632	Gout	3	Rate	2008	606.114	739.945	495.017
5	Prevalence	1	Global	3	Both	27	Age-standardized	632	Gout	3	Rate	2009	615.279	749.679	503.801
5	Prevalence	1	Global	3	Both	27	Age-standardized	632	Gout	3	Rate	2010	621.081	755.767	509.26
5	Prevalence	1	Global	3	Both	27	Age-standardized	632	Gout	3	Rate	2011	624.625	759.782	512.063
5	Prevalence	1	Global	3	Both	27	Age-standardized	632	Gout	3	Rate	2012	628.528	764.479	515.239
5	Prevalence	1	Global	3	Both	27	Age-standardized	632	Gout	3	Rate	2013	632.487	769.437	518.031
5	Prevalence	1	Global	3	Both	27	Age-standardized	632	Gout	3	Rate	2014	636.167	774.107	520.43
5	Prevalence	1	Global	3	Both	27	Age-standardized	632	Gout	3	Rate	2015	639.368	778.542	522.496
5	Prevalence	1	Global	3	Both	27	Age-standardized	632	Gout	3	Rate	2016	643.405	784.002	525.374
5	Prevalence	1	Global	3	Both	27	Age-standardized	632	Gout	3	Rate	2017	648.976	792.154	529.277
5	Prevalence	1	Global	3	Both	27	Age-standardized	632	Gout	3	Rate	2018	654.212	799.918	532.556
5	Prevalence	1	Global	3	Both	27	Age-standardized	632	Gout	3	Rate	2019	657.226	806.027	533.811
5	Prevalence	1	Global	3	Both	27	Age-standardized	632	Gout	3	Rate	2020	657.46	807.082	531.72
5	Prevalence	1	Global	3	Both	27	Age-standardized	632	Gout	3	Rate	2021	653.816	810.455	526.133
6	Incidence	1	Global	1	Male	27	Age-standardized	632	Gout	3	Rate	1990	143.137	177.704	114.577
6	Incidence	1	Global	1	Male	27	Age-standardized	632	Gout	3	Rate	1991	142.646	177.063	114.201
6	Incidence	1	Global	1	Male	27	Age-standardized	632	Gout	3	Rate	1992	142.249	176.529	113.894
6	Incidence	1	Global	1	Male	27	Age-standardized	632	Gout	3	Rate	1993	141.966	176.242	113.621
6	Incidence	1	Global	1	Male	27	Age-standardized	632	Gout	3	Rate	1994	141.836	176.153	113.46
6	Incidence	1	Global	1	Male	27	Age-standardized	632	Gout	3	Rate	1995	141.872	176.206	113.42
6	Incidence	1	Global	1	Male	27	Age-standardized	632	Gout	3	Rate	1996	142.073	176.381	113.566
6	Incidence	1	Global	1	Male	27	Age-standardized	632	Gout	3	Rate	1997	142.413	176.719	113.831
6	Incidence	1	Global	1	Male	27	Age-standardized	632	Gout	3	Rate	1998	142.845	177.187	114.173
6	Incidence	1	Global	1	Male	27	Age-standardized	632	Gout	3	Rate	1999	143.337	177.733	114.576
6	Incidence	1	Global	1	Male	27	Age-standardized	632	Gout	3	Rate	2000	143.826	178.274	114.97
6	Incidence	1	Global	1	Male	27	Age-standardized	632	Gout	3	Rate	2001	144.661	179.333	115.671
6	Incidence	1	Global	1	Male	27	Age-standardized	632	Gout	3	Rate	2002	146.03	181.105	116.791
6	Incidence	1	Global	1	Male	27	Age-standardized	632	Gout	3	Rate	2003	147.663	183.115	118.14
6	Incidence	1	Global	1	Male	27	Age-standardized	632	Gout	3	Rate	2004	149.29	185.086	119.499
6	Incidence	1	Global	1	Male	27	Age-standardized	632	Gout	3	Rate	2005	150.625	186.694	120.641
6	Incidence	1	Global	1	Male	27	Age-standardized	632	Gout	3	Rate	2006	151.968	188.282	121.75
6	Incidence	1	Global	1	Male	27	Age-standardized	632	Gout	3	Rate	2007	153.625	190.22	123.126
6	Incidence	1	Global	1	Male	27	Age-standardized	632	Gout	3	Rate	2008	155.348	192.228	124.546
6	Incidence	1	Global	1	Male	27	Age-standardized	632	Gout	3	Rate	2009	156.905	194.06	125.859
6	Incidence	1	Global	1	Male	27	Age-standardized	632	Gout	3	Rate	2010	158.043	195.336	126.897
6	Incidence	1	Global	1	Male	27	Age-standardized	632	Gout	3	Rate	2011	159.074	196.673	127.623
6	Incidence	1	Global	1	Male	27	Age-standardized	632	Gout	3	Rate	2012	160.337	198.198	128.517
6	Incidence	1	Global	1	Male	27	Age-standardized	632	Gout	3	Rate	2013	161.657	199.781	129.439
6	Incidence	1	Global	1	Male	27	Age-standardized	632	Gout	3	Rate	2014	162.857	201.298	130.245
6	Incidence	1	Global	1	Male	27	Age-standardized	632	Gout	3	Rate	2015	163.722	202.372	130.84
6	Incidence	1	Global	1	Male	27	Age-standardized	632	Gout	3	Rate	2016	164.496	203.579	131.425
6	Incidence	1	Global	1	Male	27	Age-standardized	632	Gout	3	Rate	2017	165.383	205.108	132.085
6	Incidence	1	Global	1	Male	27	Age-standardized	632	Gout	3	Rate	2018	166.159	206.229	132.655
6	Incidence	1	Global	1	Male	27	Age-standardized	632	Gout	3	Rate	2019	166.615	206.937	132.905
6	Incidence	1	Global	1	Male	27	Age-standardized	632	Gout	3	Rate	2020	166.55	206.939	132.378
6	Incidence	1	Global	1	Male	27	Age-standardized	632	Gout	3	Rate	2021	166.222	207.42	132.492
5	Prevalence	1	Global	1	Male	27	Age-standardized	632	Gout	3	Rate	1990	844.627	1049.92	678.404
5	Prevalence	1	Global	1	Male	27	Age-standardized	632	Gout	3	Rate	1991	837.823	1040.92	673.111
5	Prevalence	1	Global	1	Male	27	Age-standardized	632	Gout	3	Rate	1992	832.332	1033.58	669.157
5	Prevalence	1	Global	1	Male	27	Age-standardized	632	Gout	3	Rate	1993	828.525	1028.32	666.549
5	Prevalence	1	Global	1	Male	27	Age-standardized	632	Gout	3	Rate	1994	826.794	1025.64	664.946
5	Prevalence	1	Global	1	Male	27	Age-standardized	632	Gout	3	Rate	1995	827.545	1025.91	665.339
5	Prevalence	1	Global	1	Male	27	Age-standardized	632	Gout	3	Rate	1996	830.356	1029	668.088
5	Prevalence	1	Global	1	Male	27	Age-standardized	632	Gout	3	Rate	1997	834.659	1034.04	672.128
5	Prevalence	1	Global	1	Male	27	Age-standardized	632	Gout	3	Rate	1998	839.829	1040.01	676.967
5	Prevalence	1	Global	1	Male	27	Age-standardized	632	Gout	3	Rate	1999	845.281	1046.18	682.09
5	Prevalence	1	Global	1	Male	27	Age-standardized	632	Gout	3	Rate	2000	850.524	1052.07	686.858
5	Prevalence	1	Global	1	Male	27	Age-standardized	632	Gout	3	Rate	2001	857.439	1059.47	692.21
5	Prevalence	1	Global	1	Male	27	Age-standardized	632	Gout	3	Rate	2002	867.639	1070.27	700.776
5	Prevalence	1	Global	1	Male	27	Age-standardized	632	Gout	3	Rate	2003	879.557	1083.15	710.817
5	Prevalence	1	Global	1	Male	27	Age-standardized	632	Gout	3	Rate	2004	891.699	1096.18	720.701
5	Prevalence	1	Global	1	Male	27	Age-standardized	632	Gout	3	Rate	2005	902.647	1107.56	729.714
5	Prevalence	1	Global	1	Male	27	Age-standardized	632	Gout	3	Rate	2006	915.059	1120.68	742.694
5	Prevalence	1	Global	1	Male	27	Age-standardized	632	Gout	3	Rate	2007	931.123	1138.03	758.437
5	Prevalence	1	Global	1	Male	27	Age-standardized	632	Gout	3	Rate	2008	947.861	1156.19	773.88
5	Prevalence	1	Global	1	Male	27	Age-standardized	632	Gout	3	Rate	2009	962.233	1171.83	786.977
5	Prevalence	1	Global	1	Male	27	Age-standardized	632	Gout	3	Rate	2010	971.634	1181.93	796.641
5	Prevalence	1	Global	1	Male	27	Age-standardized	632	Gout	3	Rate	2011	977.988	1189.78	801.205
5	Prevalence	1	Global	1	Male	27	Age-standardized	632	Gout	3	Rate	2012	985.308	1199.25	806.387
5	Prevalence	1	Global	1	Male	27	Age-standardized	632	Gout	3	Rate	2013	992.818	1208.96	811.543
5	Prevalence	1	Global	1	Male	27	Age-standardized	632	Gout	3	Rate	2014	999.692	1217.34	816.043
5	Prevalence	1	Global	1	Male	27	Age-standardized	632	Gout	3	Rate	2015	1005.23	1223.79	819.44
5	Prevalence	1	Global	1	Male	27	Age-standardized	632	Gout	3	Rate	2016	1011.15	1233.26	823.48
5	Prevalence	1	Global	1	Male	27	Age-standardized	632	Gout	3	Rate	2017	1018.72	1243.35	828.36
5	Prevalence	1	Global	1	Male	27	Age-standardized	632	Gout	3	Rate	2018	1025.51	1253.03	832.374
5	Prevalence	1	Global	1	Male	27	Age-standardized	632	Gout	3	Rate	2019	1029.02	1261.68	833.973
5	Prevalence	1	Global	1	Male	27	Age-standardized	632	Gout	3	Rate	2020	1028.77	1260.11	829.246
5	Prevalence	1	Global	1	Male	27	Age-standardized	632	Gout	3	Rate	2021	1021.84	1264.6	819.959
2	DALYs (Disability-Adjusted Life Years)	1	Global	1	Male	27	Age-standardized	632	Gout	3	Rate	1990	26.2478	37.8366	17.7152
2	DALYs (Disability-Adjusted Life Years)	1	Global	1	Male	27	Age-standardized	632	Gout	3	Rate	1991	26.0473	37.5158	17.5165
2	DALYs (Disability-Adjusted Life Years)	1	Global	1	Male	27	Age-standardized	632	Gout	3	Rate	1992	25.8935	37.0889	17.4178
2	DALYs (Disability-Adjusted Life Years)	1	Global	1	Male	27	Age-standardized	632	Gout	3	Rate	1993	25.7902	37.0127	17.3719
2	DALYs (Disability-Adjusted Life Years)	1	Global	1	Male	27	Age-standardized	632	Gout	3	Rate	1994	25.751	36.9496	17.3783
2	DALYs (Disability-Adjusted Life Years)	1	Global	1	Male	27	Age-standardized	632	Gout	3	Rate	1995	25.7805	36.8805	17.4694
2	DALYs (Disability-Adjusted Life Years)	1	Global	1	Male	27	Age-standardized	632	Gout	3	Rate	1996	25.868	36.9841	17.4684
2	DALYs (Disability-Adjusted Life Years)	1	Global	1	Male	27	Age-standardized	632	Gout	3	Rate	1997	26.0036	37.2657	17.4916
2	DALYs (Disability-Adjusted Life Years)	1	Global	1	Male	27	Age-standardized	632	Gout	3	Rate	1998	26.1568	37.6348	17.7451
2	DALYs (Disability-Adjusted Life Years)	1	Global	1	Male	27	Age-standardized	632	Gout	3	Rate	1999	26.326	37.7781	17.8181
2	DALYs (Disability-Adjusted Life Years)	1	Global	1	Male	27	Age-standardized	632	Gout	3	Rate	2000	26.4892	37.9743	17.8801
2	DALYs (Disability-Adjusted Life Years)	1	Global	1	Male	27	Age-standardized	632	Gout	3	Rate	2001	26.7076	38.2256	18.0863
2	DALYs (Disability-Adjusted Life Years)	1	Global	1	Male	27	Age-standardized	632	Gout	3	Rate	2002	27.0251	38.7442	18.3362
2	DALYs (Disability-Adjusted Life Years)	1	Global	1	Male	27	Age-standardized	632	Gout	3	Rate	2003	27.4024	39.2545	18.6659
2	DALYs (Disability-Adjusted Life Years)	1	Global	1	Male	27	Age-standardized	632	Gout	3	Rate	2004	27.7691	39.7046	18.8172
2	DALYs (Disability-Adjusted Life Years)	1	Global	1	Male	27	Age-standardized	632	Gout	3	Rate	2005	28.1077	40.2909	19.0887
2	DALYs (Disability-Adjusted Life Years)	1	Global	1	Male	27	Age-standardized	632	Gout	3	Rate	2006	28.4946	40.6432	19.4489
2	DALYs (Disability-Adjusted Life Years)	1	Global	1	Male	27	Age-standardized	632	Gout	3	Rate	2007	28.9826	41.1688	19.6779
2	DALYs (Disability-Adjusted Life Years)	1	Global	1	Male	27	Age-standardized	632	Gout	3	Rate	2008	29.507	41.8424	20.1167
2	DALYs (Disability-Adjusted Life Years)	1	Global	1	Male	27	Age-standardized	632	Gout	3	Rate	2009	29.9424	42.589	20.3455
2	DALYs (Disability-Adjusted Life Years)	1	Global	1	Male	27	Age-standardized	632	Gout	3	Rate	2010	30.2136	42.8137	20.6232
2	DALYs (Disability-Adjusted Life Years)	1	Global	1	Male	27	Age-standardized	632	Gout	3	Rate	2011	30.4189	43.2288	20.8304
2	DALYs (Disability-Adjusted Life Years)	1	Global	1	Male	27	Age-standardized	632	Gout	3	Rate	2012	30.6451	43.3775	20.8973
2	DALYs (Disability-Adjusted Life Years)	1	Global	1	Male	27	Age-standardized	632	Gout	3	Rate	2013	30.8899	43.7163	21.0133
2	DALYs (Disability-Adjusted Life Years)	1	Global	1	Male	27	Age-standardized	632	Gout	3	Rate	2014	31.0988	44.2192	21.1902
2	DALYs (Disability-Adjusted Life Years)	1	Global	1	Male	27	Age-standardized	632	Gout	3	Rate	2015	31.265	44.3605	21.3122
2	DALYs (Disability-Adjusted Life Years)	1	Global	1	Male	27	Age-standardized	632	Gout	3	Rate	2016	31.434	44.5775	21.408
2	DALYs (Disability-Adjusted Life Years)	1	Global	1	Male	27	Age-standardized	632	Gout	3	Rate	2017	31.6575	44.8917	21.5273
2	DALYs (Disability-Adjusted Life Years)	1	Global	1	Male	27	Age-standardized	632	Gout	3	Rate	2018	31.8582	45.2625	21.6799
2	DALYs (Disability-Adjusted Life Years)	1	Global	1	Male	27	Age-standardized	632	Gout	3	Rate	2019	31.9542	45.3578	21.6795
2	DALYs (Disability-Adjusted Life Years)	1	Global	1	Male	27	Age-standardized	632	Gout	3	Rate	2020	31.9172	45.3975	21.6398
2	DALYs (Disability-Adjusted Life Years)	1	Global	1	Male	27	Age-standardized	632	Gout	3	Rate	2021	31.676	45.126	21.4961
5	Prevalence	1	Global	2	Female	27	Age-standardized	632	Gout	3	Rate	1990	260.549	324.609	209.311
5	Prevalence	1	Global	2	Female	27	Age-standardized	632	Gout	3	Rate	1991	259.191	322.884	208.308
5	Prevalence	1	Global	2	Female	27	Age-standardized	632	Gout	3	Rate	1992	257.975	321.315	207.416
5	Prevalence	1	Global	2	Female	27	Age-standardized	632	Gout	3	Rate	1993	257.014	319.911	206.725
5	Prevalence	1	Global	2	Female	27	Age-standardized	632	Gout	3	Rate	1994	256.421	318.999	206.319
5	Prevalence	1	Global	2	Female	27	Age-standardized	632	Gout	3	Rate	1995	256.311	318.694	206.301
5	Prevalence	1	Global	2	Female	27	Age-standardized	632	Gout	3	Rate	1996	256.52	318.659	206.557
5	Prevalence	1	Global	2	Female	27	Age-standardized	632	Gout	3	Rate	1997	256.821	318.994	206.898
5	Prevalence	1	Global	2	Female	27	Age-standardized	632	Gout	3	Rate	1998	257.237	319.44	207.328
5	Prevalence	1	Global	2	Female	27	Age-standardized	632	Gout	3	Rate	1999	257.785	320.023	207.734
5	Prevalence	1	Global	2	Female	27	Age-standardized	632	Gout	3	Rate	2000	258.491	320.805	208.141
5	Prevalence	1	Global	2	Female	27	Age-standardized	632	Gout	3	Rate	2001	260.371	323.094	209.753
5	Prevalence	1	Global	2	Female	27	Age-standardized	632	Gout	3	Rate	2002	263.951	327.485	212.757
5	Prevalence	1	Global	2	Female	27	Age-standardized	632	Gout	3	Rate	2003	268.475	333.169	216.538
5	Prevalence	1	Global	2	Female	27	Age-standardized	632	Gout	3	Rate	2004	273.17	338.791	220.467
5	Prevalence	1	Global	2	Female	27	Age-standardized	632	Gout	3	Rate	2005	277.279	343.72	223.964
5	Prevalence	1	Global	2	Female	27	Age-standardized	632	Gout	3	Rate	2006	281.621	348.673	228.081
5	Prevalence	1	Global	2	Female	27	Age-standardized	632	Gout	3	Rate	2007	286.937	354.814	233.127
5	Prevalence	1	Global	2	Female	27	Age-standardized	632	Gout	3	Rate	2008	292.253	360.788	238.194
5	Prevalence	1	Global	2	Female	27	Age-standardized	632	Gout	3	Rate	2009	296.602	365.424	242.347
5	Prevalence	1	Global	2	Female	27	Age-standardized	632	Gout	3	Rate	2010	299.061	367.987	244.778
5	Prevalence	1	Global	2	Female	27	Age-standardized	632	Gout	3	Rate	2011	299.958	369.052	245.671
5	Prevalence	1	Global	2	Female	27	Age-standardized	632	Gout	3	Rate	2012	300.576	369.687	246.294
5	Prevalence	1	Global	2	Female	27	Age-standardized	632	Gout	3	Rate	2013	301.12	369.994	246.81
5	Prevalence	1	Global	2	Female	27	Age-standardized	632	Gout	3	Rate	2014	301.756	370.376	247.35
5	Prevalence	1	Global	2	Female	27	Age-standardized	632	Gout	3	Rate	2015	302.734	371.228	248.051
5	Prevalence	1	Global	2	Female	27	Age-standardized	632	Gout	3	Rate	2016	304.94	374.134	249.354
5	Prevalence	1	Global	2	Female	27	Age-standardized	632	Gout	3	Rate	2017	308.545	379.221	251.562
5	Prevalence	1	Global	2	Female	27	Age-standardized	632	Gout	3	Rate	2018	312.217	384.812	253.516
5	Prevalence	1	Global	2	Female	27	Age-standardized	632	Gout	3	Rate	2019	314.592	388.859	254.584
5	Prevalence	1	Global	2	Female	27	Age-standardized	632	Gout	3	Rate	2020	315.366	389.959	254.483
5	Prevalence	1	Global	2	Female	27	Age-standardized	632	Gout	3	Rate	2021	315.05	392.237	253.267
6	Incidence	1	Global	2	Female	27	Age-standardized	632	Gout	3	Rate	1990	47.1131	58.9102	37.844
6	Incidence	1	Global	2	Female	27	Age-standardized	632	Gout	3	Rate	1991	46.9228	58.6191	37.6772
6	Incidence	1	Global	2	Female	27	Age-standardized	632	Gout	3	Rate	1992	46.751	58.3533	37.522
6	Incidence	1	Global	2	Female	27	Age-standardized	632	Gout	3	Rate	1993	46.6142	58.1285	37.4155
6	Incidence	1	Global	2	Female	27	Age-standardized	632	Gout	3	Rate	1994	46.5268	57.9867	37.3608
6	Incidence	1	Global	2	Female	27	Age-standardized	632	Gout	3	Rate	1995	46.4954	57.946	37.3437
6	Incidence	1	Global	2	Female	27	Age-standardized	632	Gout	3	Rate	1996	46.4923	57.9629	37.3578
6	Incidence	1	Global	2	Female	27	Age-standardized	632	Gout	3	Rate	1997	46.4905	57.9838	37.374
6	Incidence	1	Global	2	Female	27	Age-standardized	632	Gout	3	Rate	1998	46.5068	58.0332	37.4053
6	Incidence	1	Global	2	Female	27	Age-standardized	632	Gout	3	Rate	1999	46.557	58.1334	37.4644
6	Incidence	1	Global	2	Female	27	Age-standardized	632	Gout	3	Rate	2000	46.6539	58.2829	37.5599
6	Incidence	1	Global	2	Female	27	Age-standardized	632	Gout	3	Rate	2001	46.9839	58.6062	37.8478
6	Incidence	1	Global	2	Female	27	Age-standardized	632	Gout	3	Rate	2002	47.6271	59.2971	38.3898
6	Incidence	1	Global	2	Female	27	Age-standardized	632	Gout	3	Rate	2003	48.4272	60.174	39.0553
6	Incidence	1	Global	2	Female	27	Age-standardized	632	Gout	3	Rate	2004	49.229	61.0624	39.7117
6	Incidence	1	Global	2	Female	27	Age-standardized	632	Gout	3	Rate	2005	49.8726	61.818	40.2391
6	Incidence	1	Global	2	Female	27	Age-standardized	632	Gout	3	Rate	2006	50.4498	62.5082	40.7649
6	Incidence	1	Global	2	Female	27	Age-standardized	632	Gout	3	Rate	2007	51.1044	63.3044	41.3478
6	Incidence	1	Global	2	Female	27	Age-standardized	632	Gout	3	Rate	2008	51.7434	64.0972	41.9306
6	Incidence	1	Global	2	Female	27	Age-standardized	632	Gout	3	Rate	2009	52.2819	64.7833	42.4328
6	Incidence	1	Global	2	Female	27	Age-standardized	632	Gout	3	Rate	2010	52.6232	65.2345	42.7656
6	Incidence	1	Global	2	Female	27	Age-standardized	632	Gout	3	Rate	2011	52.8135	65.4891	42.9245
6	Incidence	1	Global	2	Female	27	Age-standardized	632	Gout	3	Rate	2012	52.9793	65.7299	43.0682
6	Incidence	1	Global	2	Female	27	Age-standardized	632	Gout	3	Rate	2013	53.1298	65.9661	43.1645
6	Incidence	1	Global	2	Female	27	Age-standardized	632	Gout	3	Rate	2014	53.281	66.2093	43.2602
6	Incidence	1	Global	2	Female	27	Age-standardized	632	Gout	3	Rate	2015	53.4505	66.4567	43.3683
6	Incidence	1	Global	2	Female	27	Age-standardized	632	Gout	3	Rate	2016	53.7726	66.8585	43.6275
6	Incidence	1	Global	2	Female	27	Age-standardized	632	Gout	3	Rate	2017	54.2708	67.5226	44.0338
6	Incidence	1	Global	2	Female	27	Age-standardized	632	Gout	3	Rate	2018	54.7685	68.1896	44.402
6	Incidence	1	Global	2	Female	27	Age-standardized	632	Gout	3	Rate	2019	55.0847	68.5072	44.5952
6	Incidence	1	Global	2	Female	27	Age-standardized	632	Gout	3	Rate	2020	55.1456	68.86	44.4861
6	Incidence	1	Global	2	Female	27	Age-standardized	632	Gout	3	Rate	2021	55.5754	69.44	44.7888
6	Incidence	1	Global	3	Both	27	Age-standardized	632	Gout	3	Rate	1990	93.0966	115.48	74.4048
6	Incidence	1	Global	3	Both	27	Age-standardized	632	Gout	3	Rate	1991	92.8045	115.171	74.1661
6	Incidence	1	Global	3	Both	27	Age-standardized	632	Gout	3	Rate	1992	92.5639	114.916	73.9573
6	Incidence	1	Global	3	Both	27	Age-standardized	632	Gout	3	Rate	1993	92.3916	114.741	73.7923
6	Incidence	1	Global	3	Both	27	Age-standardized	632	Gout	3	Rate	1994	92.3117	114.694	73.6865
6	Incidence	1	Global	3	Both	27	Age-standardized	632	Gout	3	Rate	1995	92.3351	114.811	73.6558
6	Incidence	1	Global	3	Both	27	Age-standardized	632	Gout	3	Rate	1996	92.4459	114.921	73.7537
6	Incidence	1	Global	3	Both	27	Age-standardized	632	Gout	3	Rate	1997	92.6218	115.114	73.9129
6	Incidence	1	Global	3	Both	27	Age-standardized	632	Gout	3	Rate	1998	92.8516	115.378	74.1115
6	Incidence	1	Global	3	Both	27	Age-standardized	632	Gout	3	Rate	1999	93.1287	115.71	74.3347
6	Incidence	1	Global	3	Both	27	Age-standardized	632	Gout	3	Rate	2000	93.4299	116.083	74.5678
6	Incidence	1	Global	3	Both	27	Age-standardized	632	Gout	3	Rate	2001	94.0199	116.71	75.0574
6	Incidence	1	Global	3	Both	27	Age-standardized	632	Gout	3	Rate	2002	95.0358	117.864	75.8765
6	Incidence	1	Global	3	Both	27	Age-standardized	632	Gout	3	Rate	2003	96.2604	119.327	76.8488
6	Incidence	1	Global	3	Both	27	Age-standardized	632	Gout	3	Rate	2004	97.4797	120.826	77.8038
6	Incidence	1	Global	3	Both	27	Age-standardized	632	Gout	3	Rate	2005	98.4722	121.952	78.5747
6	Incidence	1	Global	3	Both	27	Age-standardized	632	Gout	3	Rate	2006	99.4342	123.095	79.3916
6	Incidence	1	Global	3	Both	27	Age-standardized	632	Gout	3	Rate	2007	100.59	124.456	80.3681
6	Incidence	1	Global	3	Both	27	Age-standardized	632	Gout	3	Rate	2008	101.768	125.809	81.3551
6	Incidence	1	Global	3	Both	27	Age-standardized	632	Gout	3	Rate	2009	102.81	127.052	82.2136
6	Incidence	1	Global	3	Both	27	Age-standardized	632	Gout	3	Rate	2010	103.54	127.905	82.8426
6	Incidence	1	Global	3	Both	27	Age-standardized	632	Gout	3	Rate	2011	104.136	128.625	83.3073
6	Incidence	1	Global	3	Both	27	Age-standardized	632	Gout	3	Rate	2012	104.84	129.555	83.8449
6	Incidence	1	Global	3	Both	27	Age-standardized	632	Gout	3	Rate	2013	105.566	130.58	84.396
6	Incidence	1	Global	3	Both	27	Age-standardized	632	Gout	3	Rate	2014	106.232	131.519	84.8914
6	Incidence	1	Global	3	Both	27	Age-standardized	632	Gout	3	Rate	2015	106.744	132.239	85.2664
6	Incidence	1	Global	3	Both	27	Age-standardized	632	Gout	3	Rate	2016	107.297	132.99	85.6135
6	Incidence	1	Global	3	Both	27	Age-standardized	632	Gout	3	Rate	2017	108	133.949	86.056
6	Incidence	1	Global	3	Both	27	Age-standardized	632	Gout	3	Rate	2018	108.651	134.842	86.4443
6	Incidence	1	Global	3	Both	27	Age-standardized	632	Gout	3	Rate	2019	109.05	135.41	86.6797
6	Incidence	1	Global	3	Both	27	Age-standardized	632	Gout	3	Rate	2020	109.026	135.388	86.5541
6	Incidence	1	Global	3	Both	27	Age-standardized	632	Gout	3	Rate	2021	109.075	135.756	86.3785
