# Supplementary material for: The disease burden of gout in Asian countries and regions from 1990 to 2021, risk factors and forecast analysis: A systematic study of Asian disease burden in 2021
Source: PLoS One. 2025 Jul 28;20(7):e0328543. doi: 10.1371/journal.pone.0328543 (PMC12303285; doi:10.1371/journal.pone.0328543)
Supplement: S6 Table — (XLSX) [file pone.0328543.s006.xlsx]

## Sheet: 按照男女年领的患病率
measure_id	measure_name	location_id	location_name	sex_id	sex_name	age_id	age_name	cause_id	cause_name	metric_id	metric_name	year	val	upper	lower
5	Prevalence	1	Global	1	Male	8	15-19 years	632	Gout	3	Rate	2021	4.80232	10.2633	1.55978
5	Prevalence	1	Global	2	Female	8	15-19 years	632	Gout	3	Rate	2021	2.40598	5.23035	0.50295
5	Prevalence	1	Global	1	Male	9	20-24 years	632	Gout	3	Rate	2021	48.631	74.7564	28.5327
5	Prevalence	1	Global	2	Female	9	20-24 years	632	Gout	3	Rate	2021	17.2401	29.9508	6.86677
5	Prevalence	1	Global	1	Male	10	25-29 years	632	Gout	3	Rate	2021	190.384	279.014	114.844
5	Prevalence	1	Global	2	Female	10	25-29 years	632	Gout	3	Rate	2021	50.9664	80.6491	25.6828
5	Prevalence	1	Global	1	Male	11	30-34 years	632	Gout	3	Rate	2021	426.719	616.543	269.175
5	Prevalence	1	Global	2	Female	11	30-34 years	632	Gout	3	Rate	2021	101.776	157.326	56.7971
5	Prevalence	1	Global	1	Male	12	35-39 years	632	Gout	3	Rate	2021	730.862	1036.82	486.055
5	Prevalence	1	Global	2	Female	12	35-39 years	632	Gout	3	Rate	2021	167.389	251.226	104.879
5	Prevalence	1	Global	1	Male	13	40-44 years	632	Gout	3	Rate	2021	1115.64	1647.01	700.495
5	Prevalence	1	Global	2	Female	13	40-44 years	632	Gout	3	Rate	2021	252.257	400.607	153.605
5	Prevalence	1	Global	1	Male	14	45-49 years	632	Gout	3	Rate	2021	1604.32	2242.41	1049.63
5	Prevalence	1	Global	2	Female	14	45-49 years	632	Gout	3	Rate	2021	380.383	548.132	240.174
5	Prevalence	1	Global	1	Male	15	50-54 years	632	Gout	3	Rate	2021	2165.18	3137.63	1361.92
5	Prevalence	1	Global	2	Female	15	50-54 years	632	Gout	3	Rate	2021	542.414	814.177	328.809
5	Prevalence	1	Global	1	Male	16	55-59 years	632	Gout	3	Rate	2021	2727.28	3705.03	1899.41
5	Prevalence	1	Global	2	Female	16	55-59 years	632	Gout	3	Rate	2021	743.111	1017.99	493.444
5	Prevalence	1	Global	1	Male	17	60-64 years	632	Gout	3	Rate	2021	3277.29	4572.97	2192.85
5	Prevalence	1	Global	2	Female	17	60-64 years	632	Gout	3	Rate	2021	971.489	1387.51	622.876
5	Prevalence	1	Global	1	Male	18	65-69 years	632	Gout	3	Rate	2021	3944	5533.42	2640.89
5	Prevalence	1	Global	2	Female	18	65-69 years	632	Gout	3	Rate	2021	1318.68	1855	876.342
5	Prevalence	1	Global	1	Male	19	70-74 years	632	Gout	3	Rate	2021	4638.97	6799.71	3071.15
5	Prevalence	1	Global	2	Female	19	70-74 years	632	Gout	3	Rate	2021	1709.46	2520.42	1114.4
5	Prevalence	1	Global	1	Male	20	75-79 years	632	Gout	3	Rate	2021	5125.24	7077.95	3519.27
5	Prevalence	1	Global	2	Female	20	75-79 years	632	Gout	3	Rate	2021	2033.07	2858.83	1365.25
5	Prevalence	1	Global	1	Male	30	80-84 years	632	Gout	3	Rate	2021	5480.11	7743.61	3607.92
5	Prevalence	1	Global	2	Female	30	80-84 years	632	Gout	3	Rate	2021	2262.42	3233.06	1468.97
5	Prevalence	1	Global	1	Male	31	85-89 years	632	Gout	3	Rate	2021	5766.41	7994.05	4124.9
5	Prevalence	1	Global	2	Female	31	85-89 years	632	Gout	3	Rate	2021	2502.27	3463.18	1772.35
6	Incidence	1	Global	1	Male	30	80-84 years	632	Gout	3	Rate	2021	696.987	1047.73	454.065
6	Incidence	1	Global	2	Female	30	80-84 years	632	Gout	3	Rate	2021	294.902	446.751	191.732
6	Incidence	1	Global	1	Male	31	85-89 years	632	Gout	3	Rate	2021	717.322	1115.77	424.797
6	Incidence	1	Global	2	Female	31	85-89 years	632	Gout	3	Rate	2021	308.444	479.482	180.533
6	Incidence	1	Global	1	Male	8	15-19 years	632	Gout	3	Rate	2021	3.34673	6.7966	1.0884
6	Incidence	1	Global	2	Female	8	15-19 years	632	Gout	3	Rate	2021	1.68324	3.68607	0.361243
6	Incidence	1	Global	1	Male	9	20-24 years	632	Gout	3	Rate	2021	24.1902	34.6656	14.2001
6	Incidence	1	Global	2	Female	9	20-24 years	632	Gout	3	Rate	2021	7.29812	11.7582	3.57211
6	Incidence	1	Global	1	Male	10	25-29 years	632	Gout	3	Rate	2021	61.1597	91.0621	33.8762
6	Incidence	1	Global	2	Female	10	25-29 years	632	Gout	3	Rate	2021	15.3829	24.8991	7.33178
6	Incidence	1	Global	1	Male	11	30-34 years	632	Gout	3	Rate	2021	108.281	147.886	73.4384
6	Incidence	1	Global	2	Female	11	30-34 years	632	Gout	3	Rate	2021	26.0523	38.4011	16.1636
6	Incidence	1	Global	1	Male	12	35-39 years	632	Gout	3	Rate	2021	157.558	252.522	87.4584
6	Incidence	1	Global	2	Female	12	35-39 years	632	Gout	3	Rate	2021	37.7878	64.6517	20.5864
6	Incidence	1	Global	1	Male	13	40-44 years	632	Gout	3	Rate	2021	215.196	321.622	138.879
6	Incidence	1	Global	2	Female	13	40-44 years	632	Gout	3	Rate	2021	54.6341	82.8874	33.5594
6	Incidence	1	Global	1	Male	14	45-49 years	632	Gout	3	Rate	2021	287.805	447.231	164.9
6	Incidence	1	Global	2	Female	14	45-49 years	632	Gout	3	Rate	2021	78.7052	126.222	43.2481
6	Incidence	1	Global	1	Male	15	50-54 years	632	Gout	3	Rate	2021	363.287	526.903	221.179
6	Incidence	1	Global	2	Female	15	50-54 years	632	Gout	3	Rate	2021	108.216	156.726	66.3407
6	Incidence	1	Global	1	Male	16	55-59 years	632	Gout	3	Rate	2021	432.73	666.178	239.951
6	Incidence	1	Global	2	Female	16	55-59 years	632	Gout	3	Rate	2021	142.281	217.138	77.9793
6	Incidence	1	Global	1	Male	17	60-64 years	632	Gout	3	Rate	2021	493.902	716.243	305.493
6	Incidence	1	Global	2	Female	17	60-64 years	632	Gout	3	Rate	2021	178.528	257.343	114.243
6	Incidence	1	Global	1	Male	18	65-69 years	632	Gout	3	Rate	2021	578.863	940.573	332.271
6	Incidence	1	Global	2	Female	18	65-69 years	632	Gout	3	Rate	2021	227.552	374.029	130.111
6	Incidence	1	Global	1	Male	19	70-74 years	632	Gout	3	Rate	2021	630.977	970.012	398.073
6	Incidence	1	Global	2	Female	19	70-74 years	632	Gout	3	Rate	2021	261.708	396.207	170.946
6	Incidence	1	Global	1	Male	20	75-79 years	632	Gout	3	Rate	2021	668.758	1027.98	412.669
6	Incidence	1	Global	2	Female	20	75-79 years	632	Gout	3	Rate	2021	282.038	435.91	173.766
