# Supplementary material for: The disease burden of gout in Asian countries and regions from 1990 to 2021, risk factors and forecast analysis: A systematic study of Asian disease burden in 2021
Source: PLoS One. 2025 Jul 28;20(7):e0328543. doi: 10.1371/journal.pone.0328543 (PMC12303285; doi:10.1371/journal.pone.0328543)
Supplement: S7 Table — (XLSX) [file pone.0328543.s007.xlsx]

## Sheet: IHME-GBD_2021_DATA-d5e6d4c4-1
measure_id	measure_name	location_id	location_name	sex_id	sex_name	age_id	age_name	cause_id	cause_name	metric_id	metric_name	year	val	upper	lower
5	Prevalence	5	East Asia	3	Both	27	Age-standardized	632	Gout	2	Percent	1990	0.006636658646253	0.0082534452298717	0.0053057885707459
5	Prevalence	5	East Asia	3	Both	27	Age-standardized	632	Gout	2	Percent	1991	0.0065370275199174	0.0081183563896375	0.0052305236800456
5	Prevalence	5	East Asia	3	Both	27	Age-standardized	632	Gout	2	Percent	1992	0.0064541576956389	0.0080073692740233	0.0051693882200866
5	Prevalence	5	East Asia	3	Both	27	Age-standardized	632	Gout	2	Percent	1993	0.0063911601275601	0.0079221926509407	0.0051240323272018
5	Prevalence	5	East Asia	3	Both	27	Age-standardized	632	Gout	2	Percent	1994	0.0063514975267673	0.0078704381337347	0.0050964090344731
5	Prevalence	5	East Asia	3	Both	27	Age-standardized	632	Gout	2	Percent	1995	0.0063381979702719	0.0078531813529175	0.0050795744908851
5	Prevalence	5	East Asia	3	Both	27	Age-standardized	632	Gout	2	Percent	1996	0.006359478290402	0.007877937978173	0.0051098631448865
5	Prevalence	5	East Asia	3	Both	27	Age-standardized	632	Gout	2	Percent	1997	0.0064136633170418	0.007943205088731	0.0051564310102429
5	Prevalence	5	East Asia	3	Both	27	Age-standardized	632	Gout	2	Percent	1998	0.0064864533381155	0.008031525823522	0.0052171062307883
5	Prevalence	5	East Asia	3	Both	27	Age-standardized	632	Gout	2	Percent	1999	0.0065637126083593	0.0081261850679657	0.0052867241351633
5	Prevalence	5	East Asia	3	Both	27	Age-standardized	632	Gout	2	Percent	2000	0.0066294331631089	0.0082098818443043	0.005343913565813
5	Prevalence	5	East Asia	3	Both	27	Age-standardized	632	Gout	2	Percent	2001	0.0067209533257222	0.0083192099446553	0.0054186726340884
5	Prevalence	5	East Asia	3	Both	27	Age-standardized	632	Gout	2	Percent	2002	0.0068679896739838	0.0084952297810137	0.0055357167513884
5	Prevalence	5	East Asia	3	Both	27	Age-standardized	632	Gout	2	Percent	2003	0.0070404136061449	0.0087013412136559	0.0056791792243798
5	Prevalence	5	East Asia	3	Both	27	Age-standardized	632	Gout	2	Percent	2004	0.0072089751955622	0.0089046113287604	0.0058147877744071
5	Prevalence	5	East Asia	3	Both	27	Age-standardized	632	Gout	2	Percent	2005	0.0073433638940085	0.0090674911550024	0.0059281511842554
5	Prevalence	5	East Asia	3	Both	27	Age-standardized	632	Gout	2	Percent	2006	0.0074456233478325	0.0092110050767701	0.0060185610201709
5	Prevalence	5	East Asia	3	Both	27	Age-standardized	632	Gout	2	Percent	2007	0.0075400740647953	0.0093496981773026	0.0061009030441854
5	Prevalence	5	East Asia	3	Both	27	Age-standardized	632	Gout	2	Percent	2008	0.0076281042721822	0.0094828152968911	0.0061700578134445
5	Prevalence	5	East Asia	3	Both	27	Age-standardized	632	Gout	2	Percent	2009	0.0077130221840935	0.0096016716774464	0.0062281435332758
5	Prevalence	5	East Asia	3	Both	27	Age-standardized	632	Gout	2	Percent	2010	0.0077953396571567	0.0097104682174773	0.0062784947938743
5	Prevalence	5	East Asia	3	Both	27	Age-standardized	632	Gout	2	Percent	2011	0.0078886455114889	0.0098427139714115	0.0063510878363492
5	Prevalence	5	East Asia	3	Both	27	Age-standardized	632	Gout	2	Percent	2012	0.0079981833770172	0.0100019619171909	0.0064263840052949
5	Prevalence	5	East Asia	3	Both	27	Age-standardized	632	Gout	2	Percent	2013	0.0081123241905529	0.0101702568533021	0.0064993806992845
5	Prevalence	5	East Asia	3	Both	27	Age-standardized	632	Gout	2	Percent	2014	0.0082201604877517	0.0103299130459374	0.0065797825930859
5	Prevalence	5	East Asia	3	Both	27	Age-standardized	632	Gout	2	Percent	2015	0.0083097837502868	0.0104517584142627	0.0066475519167835
5	Prevalence	5	East Asia	3	Both	27	Age-standardized	632	Gout	2	Percent	2016	0.0083953306889611	0.0105534282896039	0.0067012085503775
5	Prevalence	5	East Asia	3	Both	27	Age-standardized	632	Gout	2	Percent	2017	0.008489240098939	0.0106565271641558	0.0067594523981499
5	Prevalence	5	East Asia	3	Both	27	Age-standardized	632	Gout	2	Percent	2018	0.0085770043492612	0.0107527645608933	0.0068247236984722
5	Prevalence	5	East Asia	3	Both	27	Age-standardized	632	Gout	2	Percent	2019	0.0086449598356983	0.0108242660806658	0.0068879314803521
5	Prevalence	5	East Asia	3	Both	27	Age-standardized	632	Gout	2	Percent	2020	0.0086991660476545	0.0108516377082658	0.0069682878002671
5	Prevalence	5	East Asia	3	Both	27	Age-standardized	632	Gout	2	Percent	2021	0.0087166997232836	0.0108614370990851	0.0069423156687716
5	Prevalence	9	Southeast Asia	3	Both	27	Age-standardized	632	Gout	2	Percent	1990	0.0053320689145531	0.0066170148374673	0.0042772405882774
5	Prevalence	9	Southeast Asia	3	Both	27	Age-standardized	632	Gout	2	Percent	1991	0.0053497952631105	0.0066439888022919	0.0042908481572095
5	Prevalence	9	Southeast Asia	3	Both	27	Age-standardized	632	Gout	2	Percent	1992	0.0053692015817108	0.0066686563580853	0.0043059753258466
5	Prevalence	9	Southeast Asia	3	Both	27	Age-standardized	632	Gout	2	Percent	1993	0.0053906333609676	0.006702482066506	0.0043227512670446
5	Prevalence	9	Southeast Asia	3	Both	27	Age-standardized	632	Gout	2	Percent	1994	0.0054135375192175	0.0067374693254693	0.0043386413002955
5	Prevalence	9	Southeast Asia	3	Both	27	Age-standardized	632	Gout	2	Percent	1995	0.0054374607072259	0.0067719709300869	0.0043523291468632
5	Prevalence	9	Southeast Asia	3	Both	27	Age-standardized	632	Gout	2	Percent	1996	0.0054686243889747	0.0068065449837453	0.0043813879591671
5	Prevalence	9	Southeast Asia	3	Both	27	Age-standardized	632	Gout	2	Percent	1997	0.0055091298015842	0.0068549925163372	0.0044178694557154
5	Prevalence	9	Southeast Asia	3	Both	27	Age-standardized	632	Gout	2	Percent	1998	0.0055544769529993	0.0069115168679681	0.0044502331900539
5	Prevalence	9	Southeast Asia	3	Both	27	Age-standardized	632	Gout	2	Percent	1999	0.0055992673694159	0.0069683006305298	0.0044816336013247
5	Prevalence	9	Southeast Asia	3	Both	27	Age-standardized	632	Gout	2	Percent	2000	0.0056382468770246	0.0070169557052557	0.0045082377512668
5	Prevalence	9	Southeast Asia	3	Both	27	Age-standardized	632	Gout	2	Percent	2001	0.0056821507064509	0.0070714742196403	0.004538622047606
5	Prevalence	9	Southeast Asia	3	Both	27	Age-standardized	632	Gout	2	Percent	2002	0.0057394216834278	0.0071441259903713	0.0045806867629214
5	Prevalence	9	Southeast Asia	3	Both	27	Age-standardized	632	Gout	2	Percent	2003	0.0058026597945808	0.007225507962853	0.0046302343834692
5	Prevalence	9	Southeast Asia	3	Both	27	Age-standardized	632	Gout	2	Percent	2004	0.00586303064282	0.0073038293662192	0.0046759139512524
5	Prevalence	9	Southeast Asia	3	Both	27	Age-standardized	632	Gout	2	Percent	2005	0.0059131434139485	0.0073683234558889	0.0047100621263304
5	Prevalence	9	Southeast Asia	3	Both	27	Age-standardized	632	Gout	2	Percent	2006	0.0059565042604645	0.0074237766299862	0.004744736514209
5	Prevalence	9	Southeast Asia	3	Both	27	Age-standardized	632	Gout	2	Percent	2007	0.0060016012416954	0.0074860633957524	0.0047849469781673
5	Prevalence	9	Southeast Asia	3	Both	27	Age-standardized	632	Gout	2	Percent	2008	0.0060484829415107	0.0075524759643717	0.0048264473454359
5	Prevalence	9	Southeast Asia	3	Both	27	Age-standardized	632	Gout	2	Percent	2009	0.0060970575585582	0.0076141952225453	0.0048692397807084
5	Prevalence	9	Southeast Asia	3	Both	27	Age-standardized	632	Gout	2	Percent	2010	0.006144247110984	0.0076705000587781	0.004907081426984
5	Prevalence	9	Southeast Asia	3	Both	27	Age-standardized	632	Gout	2	Percent	2011	0.0061989153012957	0.0077260708960479	0.0049480364666716
5	Prevalence	9	Southeast Asia	3	Both	27	Age-standardized	632	Gout	2	Percent	2012	0.0062659420359635	0.0077957269058067	0.005004420687742
5	Prevalence	9	Southeast Asia	3	Both	27	Age-standardized	632	Gout	2	Percent	2013	0.0063378095431023	0.0078800710373285	0.0050737467856171
5	Prevalence	9	Southeast Asia	3	Both	27	Age-standardized	632	Gout	2	Percent	2014	0.006405669381034	0.0079617070326179	0.0051235634379368
5	Prevalence	9	Southeast Asia	3	Both	27	Age-standardized	632	Gout	2	Percent	2015	0.0064604175371583	0.0080257428344985	0.0051656256710119
5	Prevalence	9	Southeast Asia	3	Both	27	Age-standardized	632	Gout	2	Percent	2016	0.0065064084325561	0.0080707175762732	0.0052121344983824
5	Prevalence	9	Southeast Asia	3	Both	27	Age-standardized	632	Gout	2	Percent	2017	0.0065513662952784	0.0081335996668861	0.0052611433609626
5	Prevalence	9	Southeast Asia	3	Both	27	Age-standardized	632	Gout	2	Percent	2018	0.0065935650239949	0.0082105648758638	0.005291204191714
5	Prevalence	9	Southeast Asia	3	Both	27	Age-standardized	632	Gout	2	Percent	2019	0.0066300522986085	0.008268692571424	0.0053199420102436
5	Prevalence	9	Southeast Asia	3	Both	27	Age-standardized	632	Gout	2	Percent	2020	0.0066727004129116	0.0083330738259667	0.0053041235865876
5	Prevalence	9	Southeast Asia	3	Both	27	Age-standardized	632	Gout	2	Percent	2021	0.0067050310555387	0.0083375147552872	0.0053410979308035
5	Prevalence	32	Central Asia	3	Both	27	Age-standardized	632	Gout	2	Percent	1990	0.0038863771304999	0.0048387535996476	0.003100526485452
5	Prevalence	32	Central Asia	3	Both	27	Age-standardized	632	Gout	2	Percent	1991	0.0038978281380932	0.0048502470826118	0.003122079129904
5	Prevalence	32	Central Asia	3	Both	27	Age-standardized	632	Gout	2	Percent	1992	0.003909565815332	0.0048624430388848	0.003134373492561
5	Prevalence	32	Central Asia	3	Both	27	Age-standardized	632	Gout	2	Percent	1993	0.0039209268063201	0.0048735534176048	0.0031466166975709
5	Prevalence	32	Central Asia	3	Both	27	Age-standardized	632	Gout	2	Percent	1994	0.0039321961806326	0.0048859585093609	0.0031581009477638
5	Prevalence	32	Central Asia	3	Both	27	Age-standardized	632	Gout	2	Percent	1995	0.003943233188084	0.0048915717680157	0.0031638006852905
5	Prevalence	32	Central Asia	3	Both	27	Age-standardized	632	Gout	2	Percent	1996	0.0039547104406603	0.0049047269719942	0.0031760049101967
5	Prevalence	32	Central Asia	3	Both	27	Age-standardized	632	Gout	2	Percent	1997	0.0039688832706812	0.0049206055851676	0.0031919621028338
5	Prevalence	32	Central Asia	3	Both	27	Age-standardized	632	Gout	2	Percent	1998	0.0039848193603777	0.0049369237094653	0.0032053539541676
5	Prevalence	32	Central Asia	3	Both	27	Age-standardized	632	Gout	2	Percent	1999	0.0040013569485499	0.0049684740003354	0.0032125779959574
5	Prevalence	32	Central Asia	3	Both	27	Age-standardized	632	Gout	2	Percent	2000	0.0040177750262016	0.00499621276651	0.0032193494559101
5	Prevalence	32	Central Asia	3	Both	27	Age-standardized	632	Gout	2	Percent	2001	0.004036842321819	0.0050208201196286	0.0032263783740484
5	Prevalence	32	Central Asia	3	Both	27	Age-standardized	632	Gout	2	Percent	2002	0.0040606978781853	0.0050515948945498	0.0032419877746399
5	Prevalence	32	Central Asia	3	Both	27	Age-standardized	632	Gout	2	Percent	2003	0.0040871473533617	0.0050889508392012	0.0032613019175456
5	Prevalence	32	Central Asia	3	Both	27	Age-standardized	632	Gout	2	Percent	2004	0.0041140813713528	0.0051253688116524	0.0032714023690289
5	Prevalence	32	Central Asia	3	Both	27	Age-standardized	632	Gout	2	Percent	2005	0.0041401601730986	0.0051516694162345	0.0032822153648907
5	Prevalence	32	Central Asia	3	Both	27	Age-standardized	632	Gout	2	Percent	2006	0.0041677854557579	0.0051875431543928	0.0033156102249372
5	Prevalence	32	Central Asia	3	Both	27	Age-standardized	632	Gout	2	Percent	2007	0.0041991622756635	0.0052235979730991	0.0033523870829808
5	Prevalence	32	Central Asia	3	Both	27	Age-standardized	632	Gout	2	Percent	2008	0.0042328529353121	0.0052590609974656	0.0033909214046033
5	Prevalence	32	Central Asia	3	Both	27	Age-standardized	632	Gout	2	Percent	2009	0.0042675521104185	0.0053094349833058	0.0034269025792681
5	Prevalence	32	Central Asia	3	Both	27	Age-standardized	632	Gout	2	Percent	2010	0.0043013774209201	0.0053476475736393	0.0034517588432046
5	Prevalence	32	Central Asia	3	Both	27	Age-standardized	632	Gout	2	Percent	2011	0.0043368673073421	0.0053992220732491	0.0034873311857814
5	Prevalence	32	Central Asia	3	Both	27	Age-standardized	632	Gout	2	Percent	2012	0.0043765163954015	0.0054540641165728	0.0035199405143741
5	Prevalence	32	Central Asia	3	Both	27	Age-standardized	632	Gout	2	Percent	2013	0.004417692704265	0.0055109078497926	0.0035474702646969
5	Prevalence	32	Central Asia	3	Both	27	Age-standardized	632	Gout	2	Percent	2014	0.0044574156126975	0.0055720326023362	0.003573272350045
5	Prevalence	32	Central Asia	3	Both	27	Age-standardized	632	Gout	2	Percent	2015	0.0044923413048036	0.0056191756197464	0.0035950712178676
5	Prevalence	32	Central Asia	3	Both	27	Age-standardized	632	Gout	2	Percent	2016	0.0045271069318878	0.0056473066220914	0.0036308446261598
5	Prevalence	32	Central Asia	3	Both	27	Age-standardized	632	Gout	2	Percent	2017	0.004564056784408	0.0056697338511251	0.0036677155444816
5	Prevalence	32	Central Asia	3	Both	27	Age-standardized	632	Gout	2	Percent	2018	0.0045972914328312	0.0056980726134947	0.0036832277421862
5	Prevalence	32	Central Asia	3	Both	27	Age-standardized	632	Gout	2	Percent	2019	0.0046203588182608	0.0057227972350856	0.0036727875715309
5	Prevalence	32	Central Asia	3	Both	27	Age-standardized	632	Gout	2	Percent	2020	0.0046216867776636	0.0057540185676239	0.0036910439647586
5	Prevalence	32	Central Asia	3	Both	27	Age-standardized	632	Gout	2	Percent	2021	0.0046557429190341	0.005797536936258	0.0037393865940222
5	Prevalence	65	High-income Asia Pacific	3	Both	27	Age-standardized	632	Gout	2	Percent	1990	0.0068830990556095	0.0086313802021209	0.0054570328234929
5	Prevalence	65	High-income Asia Pacific	3	Both	27	Age-standardized	632	Gout	2	Percent	1991	0.0069441790095743	0.008705602352197	0.0055077411550651
5	Prevalence	65	High-income Asia Pacific	3	Both	27	Age-standardized	632	Gout	2	Percent	1992	0.0070023258511428	0.0087754761810211	0.0055593942500212
5	Prevalence	65	High-income Asia Pacific	3	Both	27	Age-standardized	632	Gout	2	Percent	1993	0.0070544871039427	0.0088380529328482	0.0056053374667759
5	Prevalence	65	High-income Asia Pacific	3	Both	27	Age-standardized	632	Gout	2	Percent	1994	0.0070987264123433	0.0088966981825218	0.005644260174621
5	Prevalence	65	High-income Asia Pacific	3	Both	27	Age-standardized	632	Gout	2	Percent	1995	0.00713274413278	0.0089451438450801	0.0056672991533566
5	Prevalence	65	High-income Asia Pacific	3	Both	27	Age-standardized	632	Gout	2	Percent	1996	0.0071606847567789	0.0089940159600684	0.0056814097758347
5	Prevalence	65	High-income Asia Pacific	3	Both	27	Age-standardized	632	Gout	2	Percent	1997	0.0071875870192366	0.0090464694118654	0.0056956583151004
5	Prevalence	65	High-income Asia Pacific	3	Both	27	Age-standardized	632	Gout	2	Percent	1998	0.0072129538214668	0.0090974424403784	0.0057039334295596
5	Prevalence	65	High-income Asia Pacific	3	Both	27	Age-standardized	632	Gout	2	Percent	1999	0.0072366286070951	0.0091468591146679	0.0057132201659095
5	Prevalence	65	High-income Asia Pacific	3	Both	27	Age-standardized	632	Gout	2	Percent	2000	0.0072618030721486	0.0091933933679747	0.0057336130125397
5	Prevalence	65	High-income Asia Pacific	3	Both	27	Age-standardized	632	Gout	2	Percent	2001	0.0072987963261776	0.0092361529063033	0.0057587080660191
5	Prevalence	65	High-income Asia Pacific	3	Both	27	Age-standardized	632	Gout	2	Percent	2002	0.0073520145068985	0.0092997219035757	0.0057991176486141
5	Prevalence	65	High-income Asia Pacific	3	Both	27	Age-standardized	632	Gout	2	Percent	2003	0.0074104543022891	0.0093708686336223	0.0058427664656488
5	Prevalence	65	High-income Asia Pacific	3	Both	27	Age-standardized	632	Gout	2	Percent	2004	0.0074662866507165	0.009436503973543	0.0058833680234176
5	Prevalence	65	High-income Asia Pacific	3	Both	27	Age-standardized	632	Gout	2	Percent	2005	0.007510024869888	0.0094824704551317	0.0059167373061154
5	Prevalence	65	High-income Asia Pacific	3	Both	27	Age-standardized	632	Gout	2	Percent	2006	0.0075471919600477	0.0095360549567981	0.0059649160158084
5	Prevalence	65	High-income Asia Pacific	3	Both	27	Age-standardized	632	Gout	2	Percent	2007	0.0075892747431525	0.009597162468795	0.0060179191639234
5	Prevalence	65	High-income Asia Pacific	3	Both	27	Age-standardized	632	Gout	2	Percent	2008	0.007631060565407	0.0096573825805025	0.0060703402971399
5	Prevalence	65	High-income Asia Pacific	3	Both	27	Age-standardized	632	Gout	2	Percent	2009	0.0076670586786278	0.0096944756830233	0.0061118552145465
5	Prevalence	65	High-income Asia Pacific	3	Both	27	Age-standardized	632	Gout	2	Percent	2010	0.0076949272916337	0.0097473366957171	0.0061281620238732
5	Prevalence	65	High-income Asia Pacific	3	Both	27	Age-standardized	632	Gout	2	Percent	2011	0.0077198072220129	0.0097702597054668	0.0061588112320937
5	Prevalence	65	High-income Asia Pacific	3	Both	27	Age-standardized	632	Gout	2	Percent	2012	0.0077504136607415	0.0097996402935026	0.0061780170188946
5	Prevalence	65	High-income Asia Pacific	3	Both	27	Age-standardized	632	Gout	2	Percent	2013	0.0077814209430344	0.0098365132640726	0.0061891195025583
5	Prevalence	65	High-income Asia Pacific	3	Both	27	Age-standardized	632	Gout	2	Percent	2014	0.007810089011135	0.0098713454652287	0.0062009788987843
5	Prevalence	65	High-income Asia Pacific	3	Both	27	Age-standardized	632	Gout	2	Percent	2015	0.0078341399749026	0.0099113119597572	0.0062160279563929
5	Prevalence	65	High-income Asia Pacific	3	Both	27	Age-standardized	632	Gout	2	Percent	2016	0.0078569520314584	0.0099177478529518	0.006232855510949
5	Prevalence	65	High-income Asia Pacific	3	Both	27	Age-standardized	632	Gout	2	Percent	2017	0.007881881939884	0.0099384917400207	0.0062527951469649
5	Prevalence	65	High-income Asia Pacific	3	Both	27	Age-standardized	632	Gout	2	Percent	2018	0.0079073144429316	0.0099451319064267	0.0062673065496544
5	Prevalence	65	High-income Asia Pacific	3	Both	27	Age-standardized	632	Gout	2	Percent	2019	0.007931828015112	0.0099347534689764	0.0062846305709427
5	Prevalence	65	High-income Asia Pacific	3	Both	27	Age-standardized	632	Gout	2	Percent	2020	0.0079990963199095	0.0100507202214101	0.0063059014192964
5	Prevalence	65	High-income Asia Pacific	3	Both	27	Age-standardized	632	Gout	2	Percent	2021	0.0080210798708215	0.0100832941579938	0.0063049659145983
5	Prevalence	158	South Asia	3	Both	27	Age-standardized	632	Gout	2	Percent	1990	0.0039235324919144	0.0048982578462497	0.0031574070470933
5	Prevalence	158	South Asia	3	Both	27	Age-standardized	632	Gout	2	Percent	1991	0.0039350659926027	0.0049175986534471	0.0031647716777531
5	Prevalence	158	South Asia	3	Both	27	Age-standardized	632	Gout	2	Percent	1992	0.0039465221860604	0.0049366062588181	0.0031720099406262
5	Prevalence	158	South Asia	3	Both	27	Age-standardized	632	Gout	2	Percent	1993	0.0039569113769366	0.0049540974197512	0.003178345937433
5	Prevalence	158	South Asia	3	Both	27	Age-standardized	632	Gout	2	Percent	1994	0.003965274711196	0.0049687663392218	0.003183873159959
5	Prevalence	158	South Asia	3	Both	27	Age-standardized	632	Gout	2	Percent	1995	0.003972105754752	0.004980815132759	0.0031900911813279
5	Prevalence	158	South Asia	3	Both	27	Age-standardized	632	Gout	2	Percent	1996	0.0039785548563839	0.0049793759739556	0.0031923589706252
5	Prevalence	158	South Asia	3	Both	27	Age-standardized	632	Gout	2	Percent	1997	0.0039845682621729	0.0049782092807802	0.003195338875253
5	Prevalence	158	South Asia	3	Both	27	Age-standardized	632	Gout	2	Percent	1998	0.0039897698723028	0.004977594168408	0.0031987382161853
5	Prevalence	158	South Asia	3	Both	27	Age-standardized	632	Gout	2	Percent	1999	0.003995012175711	0.0049822640276622	0.0032021670693893
5	Prevalence	158	South Asia	3	Both	27	Age-standardized	632	Gout	2	Percent	2000	0.0039993504388069	0.0049947394451848	0.0032045901136268
5	Prevalence	158	South Asia	3	Both	27	Age-standardized	632	Gout	2	Percent	2001	0.0040078811711065	0.0049976182335684	0.0032143502252293
5	Prevalence	158	South Asia	3	Both	27	Age-standardized	632	Gout	2	Percent	2002	0.0040244226062549	0.0050114730836967	0.0032294394929314
5	Prevalence	158	South Asia	3	Both	27	Age-standardized	632	Gout	2	Percent	2003	0.004044085849118	0.0050352518460915	0.0032442486046046
5	Prevalence	158	South Asia	3	Both	27	Age-standardized	632	Gout	2	Percent	2004	0.0040618217762563	0.00505698440258	0.0032581674647106
5	Prevalence	158	South Asia	3	Both	27	Age-standardized	632	Gout	2	Percent	2005	0.0040737083879598	0.005071195365949	0.0032686654392032
5	Prevalence	158	South Asia	3	Both	27	Age-standardized	632	Gout	2	Percent	2006	0.0040829511205584	0.0050829842429855	0.0032793504386065
5	Prevalence	158	South Asia	3	Both	27	Age-standardized	632	Gout	2	Percent	2007	0.0040941310882352	0.0050995157085906	0.0032891621632697
5	Prevalence	158	South Asia	3	Both	27	Age-standardized	632	Gout	2	Percent	2008	0.0041059680264297	0.0051178696248439	0.003299053000614
5	Prevalence	158	South Asia	3	Both	27	Age-standardized	632	Gout	2	Percent	2009	0.0041178476877868	0.0051372825322539	0.0033085733724441
5	Prevalence	158	South Asia	3	Both	27	Age-standardized	632	Gout	2	Percent	2010	0.0041286573831517	0.0051555797476004	0.0033168142354582
5	Prevalence	158	South Asia	3	Both	27	Age-standardized	632	Gout	2	Percent	2011	0.0041443608834859	0.0051746179161618	0.0033257875962125
5	Prevalence	158	South Asia	3	Both	27	Age-standardized	632	Gout	2	Percent	2012	0.0041689794777602	0.005205179939484	0.0033425844635785
5	Prevalence	158	South Asia	3	Both	27	Age-standardized	632	Gout	2	Percent	2013	0.0041967442619631	0.00524117185524	0.0033667044494393
5	Prevalence	158	South Asia	3	Both	27	Age-standardized	632	Gout	2	Percent	2014	0.0042208522928933	0.005273282262006	0.003387409588573
5	Prevalence	158	South Asia	3	Both	27	Age-standardized	632	Gout	2	Percent	2015	0.0042370844336089	0.0053023968212054	0.0033993799761165
5	Prevalence	158	South Asia	3	Both	27	Age-standardized	632	Gout	2	Percent	2016	0.0042501145772126	0.0053156575246428	0.0034122098720639
5	Prevalence	158	South Asia	3	Both	27	Age-standardized	632	Gout	2	Percent	2017	0.0042650693138095	0.0053403582912789	0.003424423273211
5	Prevalence	158	South Asia	3	Both	27	Age-standardized	632	Gout	2	Percent	2018	0.0042788862652341	0.005365311818221	0.0034360892174997
5	Prevalence	158	South Asia	3	Both	27	Age-standardized	632	Gout	2	Percent	2019	0.0042890297507779	0.0053792743664733	0.0034448612385407
5	Prevalence	158	South Asia	3	Both	27	Age-standardized	632	Gout	2	Percent	2020	0.0042937825793559	0.0053782036139015	0.0034470497622434
5	Prevalence	158	South Asia	3	Both	27	Age-standardized	632	Gout	2	Percent	2021	0.0043154161368444	0.0054042582379979	0.0034657570700869
6	Incidence	5	East Asia	3	Both	27	Age-standardized	632	Gout	2	Percent	1990	0.0003523812746763	0.0004407348471818	0.0002803075306166
6	Incidence	5	East Asia	3	Both	27	Age-standardized	632	Gout	2	Percent	1991	0.0003482056214428	0.000435346174979	0.0002771161110714
6	Incidence	5	East Asia	3	Both	27	Age-standardized	632	Gout	2	Percent	1992	0.0003448518244394	0.0004307094383554	0.0002745591986563
6	Incidence	5	East Asia	3	Both	27	Age-standardized	632	Gout	2	Percent	1993	0.0003424443899456	0.0004270046554418	0.0002727512084056
6	Incidence	5	East Asia	3	Both	27	Age-standardized	632	Gout	2	Percent	1994	0.0003411738751746	0.0004247846171322	0.0002717449416675
6	Incidence	5	East Asia	3	Both	27	Age-standardized	632	Gout	2	Percent	1995	0.0003412529569275	0.0004242662810319	0.000271616179831
6	Incidence	5	East Asia	3	Both	27	Age-standardized	632	Gout	2	Percent	1996	0.0003427232488348	0.0004266033719652	0.0002727943008132
6	Incidence	5	East Asia	3	Both	27	Age-standardized	632	Gout	2	Percent	1997	0.0003454180539255	0.0004297852372048	0.0002748177748751
6	Incidence	5	East Asia	3	Both	27	Age-standardized	632	Gout	2	Percent	1998	0.0003487593706537	0.0004338394806726	0.0002772591374873
6	Incidence	5	East Asia	3	Both	27	Age-standardized	632	Gout	2	Percent	1999	0.0003523465231247	0.0004382614453383	0.000279867897001
6	Incidence	5	East Asia	3	Both	27	Age-standardized	632	Gout	2	Percent	2000	0.0003557073020814	0.0004424770082719	0.0002822559874542
6	Incidence	5	East Asia	3	Both	27	Age-standardized	632	Gout	2	Percent	2001	0.0003598932089419	0.0004478340536282	0.0002856084110216
6	Incidence	5	East Asia	3	Both	27	Age-standardized	632	Gout	2	Percent	2002	0.0003660290133798	0.0004556516100019	0.0002905381660252
6	Incidence	5	East Asia	3	Both	27	Age-standardized	632	Gout	2	Percent	2003	0.0003729965369493	0.0004630747152764	0.0002961456342295
6	Incidence	5	East Asia	3	Both	27	Age-standardized	632	Gout	2	Percent	2004	0.000380027314721	0.0004704807506094	0.0003017848791895
6	Incidence	5	East Asia	3	Both	27	Age-standardized	632	Gout	2	Percent	2005	0.0003863217704581	0.0004769929614824	0.0003068102965705
6	Incidence	5	East Asia	3	Both	27	Age-standardized	632	Gout	2	Percent	2006	0.000392959793486	0.0004850263284573	0.0003119712578523
6	Incidence	5	East Asia	3	Both	27	Age-standardized	632	Gout	2	Percent	2007	0.0004009589310591	0.000494818965598	0.0003182370825322
6	Incidence	5	East Asia	3	Both	27	Age-standardized	632	Gout	2	Percent	2008	0.0004086667543875	0.0005042668235635	0.0003242779131192
6	Incidence	5	East Asia	3	Both	27	Age-standardized	632	Gout	2	Percent	2009	0.0004169528916399	0.0005145673184662	0.0003307661646497
6	Incidence	5	East Asia	3	Both	27	Age-standardized	632	Gout	2	Percent	2010	0.0004225791693348	0.0005217366103904	0.0003351722560145
6	Incidence	5	East Asia	3	Both	27	Age-standardized	632	Gout	2	Percent	2011	0.0004271088632408	0.0005279633196822	0.0003386932641725
6	Incidence	5	East Asia	3	Both	27	Age-standardized	632	Gout	2	Percent	2012	0.0004318208747628	0.0005349445125726	0.0003423986523375
6	Incidence	5	East Asia	3	Both	27	Age-standardized	632	Gout	2	Percent	2013	0.0004365388969628	0.0005421246869735	0.0003460242910081
6	Incidence	5	East Asia	3	Both	27	Age-standardized	632	Gout	2	Percent	2014	0.0004410307189468	0.0005477652922272	0.0003493523312496
6	Incidence	5	East Asia	3	Both	27	Age-standardized	632	Gout	2	Percent	2015	0.0004450854395415	0.000552607394122	0.0003522832213645
6	Incidence	5	East Asia	3	Both	27	Age-standardized	632	Gout	2	Percent	2016	0.0004497816521641	0.000558631247946	0.0003556189270743
6	Incidence	5	East Asia	3	Both	27	Age-standardized	632	Gout	2	Percent	2017	0.0004556004955052	0.0005657565896931	0.0003596657050892
6	Incidence	5	East Asia	3	Both	27	Age-standardized	632	Gout	2	Percent	2018	0.0004612217631785	0.0005726734585203	0.0003634694783418
6	Incidence	5	East Asia	3	Both	27	Age-standardized	632	Gout	2	Percent	2019	0.0004653862489397	0.0005784473502188	0.0003661437199218
6	Incidence	5	East Asia	3	Both	27	Age-standardized	632	Gout	2	Percent	2020	0.0004684368041924	0.0005824205202391	0.0003694860188511
6	Incidence	5	East Asia	3	Both	27	Age-standardized	632	Gout	2	Percent	2021	0.0004705154171458	0.0005853948392291	0.0003713743375517
6	Incidence	65	High-income Asia Pacific	3	Both	27	Age-standardized	632	Gout	2	Percent	1990	0.0002291402398925	0.0002902142692372	0.0001763801663231
6	Incidence	65	High-income Asia Pacific	3	Both	27	Age-standardized	632	Gout	2	Percent	1991	0.0002328732305619	0.0002952231714424	0.0001794529442205
6	Incidence	65	High-income Asia Pacific	3	Both	27	Age-standardized	632	Gout	2	Percent	1992	0.0002361003909397	0.0003000823613168	0.0001820849248171
6	Incidence	65	High-income Asia Pacific	3	Both	27	Age-standardized	632	Gout	2	Percent	1993	0.0002386576424866	0.0003034725641662	0.0001841592424609
6	Incidence	65	High-income Asia Pacific	3	Both	27	Age-standardized	632	Gout	2	Percent	1994	0.0002404272555022	0.0003056434090697	0.0001855837236984
6	Incidence	65	High-income Asia Pacific	3	Both	27	Age-standardized	632	Gout	2	Percent	1995	0.0002412027982611	0.0003064703268602	0.0001860419070121
6	Incidence	65	High-income Asia Pacific	3	Both	27	Age-standardized	632	Gout	2	Percent	1996	0.0002411019201066	0.0003061543941405	0.0001859215240018
6	Incidence	65	High-income Asia Pacific	3	Both	27	Age-standardized	632	Gout	2	Percent	1997	0.0002402270277578	0.0003046389249614	0.0001851502843651
6	Incidence	65	High-income Asia Pacific	3	Both	27	Age-standardized	632	Gout	2	Percent	1998	0.0002390630569024	0.000302692720554	0.0001841140271448
6	Incidence	65	High-income Asia Pacific	3	Both	27	Age-standardized	632	Gout	2	Percent	1999	0.0002380003636943	0.0003009807421321	0.0001831297409787
6	Incidence	65	High-income Asia Pacific	3	Both	27	Age-standardized	632	Gout	2	Percent	2000	0.0002375759300588	0.0003002540141066	0.0001826356158929
6	Incidence	65	High-income Asia Pacific	3	Both	27	Age-standardized	632	Gout	2	Percent	2001	0.0002377870728587	0.0003005773070562	0.0001827995625261
6	Incidence	65	High-income Asia Pacific	3	Both	27	Age-standardized	632	Gout	2	Percent	2002	0.0002382651976164	0.000301458854728	0.0001834289006127
6	Incidence	65	High-income Asia Pacific	3	Both	27	Age-standardized	632	Gout	2	Percent	2003	0.0002388453724302	0.0003024614050497	0.000184104351723
6	Incidence	65	High-income Asia Pacific	3	Both	27	Age-standardized	632	Gout	2	Percent	2004	0.0002394389428571	0.0003033418579279	0.0001847868038236
6	Incidence	65	High-income Asia Pacific	3	Both	27	Age-standardized	632	Gout	2	Percent	2005	0.0002399420544559	0.0003038365948591	0.0001854521879703
6	Incidence	65	High-income Asia Pacific	3	Both	27	Age-standardized	632	Gout	2	Percent	2006	0.0002403166839135	0.0003044859430582	0.0001857349704945
6	Incidence	65	High-income Asia Pacific	3	Both	27	Age-standardized	632	Gout	2	Percent	2007	0.0002406810319408	0.0003051214226064	0.0001859715134609
6	Incidence	65	High-income Asia Pacific	3	Both	27	Age-standardized	632	Gout	2	Percent	2008	0.0002410505891109	0.000305471007382	0.0001861534662748
6	Incidence	65	High-income Asia Pacific	3	Both	27	Age-standardized	632	Gout	2	Percent	2009	0.0002413942829337	0.0003052398999321	0.0001862545474241
6	Incidence	65	High-income Asia Pacific	3	Both	27	Age-standardized	632	Gout	2	Percent	2010	0.0002417903658058	0.000304996502679	0.0001862328790652
6	Incidence	65	High-income Asia Pacific	3	Both	27	Age-standardized	632	Gout	2	Percent	2011	0.0002424941393145	0.0003063116424624	0.000186823819874
6	Incidence	65	High-income Asia Pacific	3	Both	27	Age-standardized	632	Gout	2	Percent	2012	0.0002440358653959	0.0003082092129829	0.0001880660088584
6	Incidence	65	High-income Asia Pacific	3	Both	27	Age-standardized	632	Gout	2	Percent	2013	0.000245667477844	0.0003099496312349	0.0001894358141473
6	Incidence	65	High-income Asia Pacific	3	Both	27	Age-standardized	632	Gout	2	Percent	2014	0.0002471685741139	0.0003116147221155	0.0001907422032956
6	Incidence	65	High-income Asia Pacific	3	Both	27	Age-standardized	632	Gout	2	Percent	2015	0.0002482263927408	0.0003129028734489	0.0001916001335021
6	Incidence	65	High-income Asia Pacific	3	Both	27	Age-standardized	632	Gout	2	Percent	2016	0.000249183340844	0.0003149926437523	0.0001922406870463
6	Incidence	65	High-income Asia Pacific	3	Both	27	Age-standardized	632	Gout	2	Percent	2017	0.0002503584045257	0.0003177230673925	0.0001930405162846
6	Incidence	65	High-income Asia Pacific	3	Both	27	Age-standardized	632	Gout	2	Percent	2018	0.0002513989822203	0.000319896758367	0.0001937005894733
6	Incidence	65	High-income Asia Pacific	3	Both	27	Age-standardized	632	Gout	2	Percent	2019	0.0002519144381375	0.0003209916221213	0.0001939970733295
6	Incidence	65	High-income Asia Pacific	3	Both	27	Age-standardized	632	Gout	2	Percent	2020	0.0002501281739351	0.0003173136993506	0.0001912160469771
6	Incidence	65	High-income Asia Pacific	3	Both	27	Age-standardized	632	Gout	2	Percent	2021	0.000248672055612	0.0003172242935311	0.0001923917328463
6	Incidence	9	Southeast Asia	3	Both	27	Age-standardized	632	Gout	2	Percent	1990	0.0001951701357082	0.0002436540844197	0.0001532551383928
6	Incidence	9	Southeast Asia	3	Both	27	Age-standardized	632	Gout	2	Percent	1991	0.0001970740302826	0.0002463738962648	0.0001546587845302
6	Incidence	9	Southeast Asia	3	Both	27	Age-standardized	632	Gout	2	Percent	1992	0.0001991231101596	0.0002488159690061	0.0001563432459326
6	Incidence	9	Southeast Asia	3	Both	27	Age-standardized	632	Gout	2	Percent	1993	0.0002011931060562	0.0002516145297203	0.0001581420488772
6	Incidence	9	Southeast Asia	3	Both	27	Age-standardized	632	Gout	2	Percent	1994	0.0002030456548907	0.0002540528184113	0.0001597545886316
6	Incidence	9	Southeast Asia	3	Both	27	Age-standardized	632	Gout	2	Percent	1995	0.0002046942436742	0.0002561899167518	0.000161123457631
6	Incidence	9	Southeast Asia	3	Both	27	Age-standardized	632	Gout	2	Percent	1996	0.0002065845471118	0.0002584719250331	0.000162581845373
6	Incidence	9	Southeast Asia	3	Both	27	Age-standardized	632	Gout	2	Percent	1997	0.0002088023746195	0.0002613532177935	0.0001643178138468
6	Incidence	9	Southeast Asia	3	Both	27	Age-standardized	632	Gout	2	Percent	1998	0.0002112487312347	0.0002645210863905	0.0001662713919886
6	Incidence	9	Southeast Asia	3	Both	27	Age-standardized	632	Gout	2	Percent	1999	0.0002136568620561	0.0002675726751649	0.0001681425255562
6	Incidence	9	Southeast Asia	3	Both	27	Age-standardized	632	Gout	2	Percent	2000	0.0002157014903367	0.0002699402384476	0.000169613053159
6	Incidence	9	Southeast Asia	3	Both	27	Age-standardized	632	Gout	2	Percent	2001	0.0002181111513194	0.0002730075141653	0.0001712520412045
6	Incidence	9	Southeast Asia	3	Both	27	Age-standardized	632	Gout	2	Percent	2002	0.0002210242747174	0.0002766257714122	0.0001733580246338
6	Incidence	9	Southeast Asia	3	Both	27	Age-standardized	632	Gout	2	Percent	2003	0.0002241691215192	0.0002805610479657	0.0001756094645096
6	Incidence	9	Southeast Asia	3	Both	27	Age-standardized	632	Gout	2	Percent	2004	0.0002264397472485	0.0002833685242142	0.0001773620213027
6	Incidence	9	Southeast Asia	3	Both	27	Age-standardized	632	Gout	2	Percent	2005	0.0002294403416093	0.0002871592913626	0.0001800367022259
6	Incidence	9	Southeast Asia	3	Both	27	Age-standardized	632	Gout	2	Percent	2006	0.0002310089273416	0.0002891262176189	0.000181201647335
6	Incidence	9	Southeast Asia	3	Both	27	Age-standardized	632	Gout	2	Percent	2007	0.0002326077038072	0.0002912264521812	0.0001823760465181
6	Incidence	9	Southeast Asia	3	Both	27	Age-standardized	632	Gout	2	Percent	2008	0.0002332283742935	0.0002919723088203	0.0001827583738747
6	Incidence	9	Southeast Asia	3	Both	27	Age-standardized	632	Gout	2	Percent	2009	0.000235512855679	0.0002949487788665	0.0001845431686412
6	Incidence	9	Southeast Asia	3	Both	27	Age-standardized	632	Gout	2	Percent	2010	0.0002373117089323	0.000297295655309	0.0001861419091065
6	Incidence	9	Southeast Asia	3	Both	27	Age-standardized	632	Gout	2	Percent	2011	0.0002399641919961	0.0003003869169182	0.0001878136469552
6	Incidence	9	Southeast Asia	3	Both	27	Age-standardized	632	Gout	2	Percent	2012	0.0002432559861749	0.0003043702404285	0.0001899945275423
6	Incidence	9	Southeast Asia	3	Both	27	Age-standardized	632	Gout	2	Percent	2013	0.0002466932603031	0.0003088095824369	0.0001923040169515
6	Incidence	9	Southeast Asia	3	Both	27	Age-standardized	632	Gout	2	Percent	2014	0.0002501129272347	0.0003132855842099	0.000194967969589
6	Incidence	9	Southeast Asia	3	Both	27	Age-standardized	632	Gout	2	Percent	2015	0.000252614563481	0.0003165405317344	0.0001970631936944
6	Incidence	9	Southeast Asia	3	Both	27	Age-standardized	632	Gout	2	Percent	2016	0.0002545332671767	0.0003191891216721	0.0001983058908428
6	Incidence	9	Southeast Asia	3	Both	27	Age-standardized	632	Gout	2	Percent	2017	0.0002562427732189	0.0003216742111517	0.0001996034070537
6	Incidence	9	Southeast Asia	3	Both	27	Age-standardized	632	Gout	2	Percent	2018	0.0002581787461939	0.000324088530318	0.0002012998034717
6	Incidence	9	Southeast Asia	3	Both	27	Age-standardized	632	Gout	2	Percent	2019	0.0002595010643774	0.0003256901744483	0.0002023985952899
6	Incidence	9	Southeast Asia	3	Both	27	Age-standardized	632	Gout	2	Percent	2020	0.0002552153958329	0.000319589112176	0.0001991110427887
6	Incidence	9	Southeast Asia	3	Both	27	Age-standardized	632	Gout	2	Percent	2021	0.0002455515647388	0.0003068130167257	0.0001937333063499
6	Incidence	32	Central Asia	3	Both	27	Age-standardized	632	Gout	2	Percent	1990	0.0002113333357116	0.0002623854420515	0.0001685773507227
6	Incidence	32	Central Asia	3	Both	27	Age-standardized	632	Gout	2	Percent	1991	0.0002124912909173	0.0002635187827177	0.0001698600223361
6	Incidence	32	Central Asia	3	Both	27	Age-standardized	632	Gout	2	Percent	1992	0.0002128515309266	0.0002636093474361	0.0001704194992252
6	Incidence	32	Central Asia	3	Both	27	Age-standardized	632	Gout	2	Percent	1993	0.0002132823860944	0.0002637597933701	0.000170962677321
6	Incidence	32	Central Asia	3	Both	27	Age-standardized	632	Gout	2	Percent	1994	0.0002157934399466	0.0002663492997274	0.000172393170374
6	Incidence	32	Central Asia	3	Both	27	Age-standardized	632	Gout	2	Percent	1995	0.0002170637746182	0.0002680567945834	0.0001729381413277
6	Incidence	32	Central Asia	3	Both	27	Age-standardized	632	Gout	2	Percent	1996	0.0002178253882254	0.0002689166407159	0.0001737884685187
6	Incidence	32	Central Asia	3	Both	27	Age-standardized	632	Gout	2	Percent	1997	0.0002194195415779	0.0002714367325075	0.0001752561161593
6	Incidence	32	Central Asia	3	Both	27	Age-standardized	632	Gout	2	Percent	1998	0.0002207047434094	0.0002733870827397	0.0001764965597572
6	Incidence	32	Central Asia	3	Both	27	Age-standardized	632	Gout	2	Percent	1999	0.0002221958281669	0.0002763635311666	0.0001773910740932
6	Incidence	32	Central Asia	3	Both	27	Age-standardized	632	Gout	2	Percent	2000	0.0002234135917242	0.0002786824403058	0.0001783041651975
6	Incidence	32	Central Asia	3	Both	27	Age-standardized	632	Gout	2	Percent	2001	0.0002250804989866	0.000280761766073	0.0001798306621188
6	Incidence	32	Central Asia	3	Both	27	Age-standardized	632	Gout	2	Percent	2002	0.000227047649739	0.0002830549728811	0.0001810830354682
6	Incidence	32	Central Asia	3	Both	27	Age-standardized	632	Gout	2	Percent	2003	0.0002291592545684	0.0002856668533316	0.0001821489099539
6	Incidence	32	Central Asia	3	Both	27	Age-standardized	632	Gout	2	Percent	2004	0.0002311556878008	0.0002881415486301	0.000183422939658
6	Incidence	32	Central Asia	3	Both	27	Age-standardized	632	Gout	2	Percent	2005	0.0002327496723311	0.0002899747965917	0.0001843664807933
6	Incidence	32	Central Asia	3	Both	27	Age-standardized	632	Gout	2	Percent	2006	0.0002345185676449	0.0002922263142533	0.0001859279784146
6	Incidence	32	Central Asia	3	Both	27	Age-standardized	632	Gout	2	Percent	2007	0.0002363971121436	0.0002946222618845	0.0001880051397547
6	Incidence	32	Central Asia	3	Both	27	Age-standardized	632	Gout	2	Percent	2008	0.0002382666092104	0.0002973074485394	0.0001901781889185
6	Incidence	32	Central Asia	3	Both	27	Age-standardized	632	Gout	2	Percent	2009	0.0002404538661026	0.0003003759517715	0.0001921576923195
6	Incidence	32	Central Asia	3	Both	27	Age-standardized	632	Gout	2	Percent	2010	0.0002422729823876	0.0003023082769054	0.0001938781065549
6	Incidence	32	Central Asia	3	Both	27	Age-standardized	632	Gout	2	Percent	2011	0.0002444745301379	0.0003048442097505	0.0001956497155212
6	Incidence	32	Central Asia	3	Both	27	Age-standardized	632	Gout	2	Percent	2012	0.0002469908995068	0.0003081166830465	0.0001973518815404
6	Incidence	32	Central Asia	3	Both	27	Age-standardized	632	Gout	2	Percent	2013	0.0002497064911756	0.0003116866154836	0.0001993936986195
6	Incidence	32	Central Asia	3	Both	27	Age-standardized	632	Gout	2	Percent	2014	0.0002522838976768	0.000315325183302	0.0002017791944064
6	Incidence	32	Central Asia	3	Both	27	Age-standardized	632	Gout	2	Percent	2015	0.0002544520970723	0.0003188393342932	0.0002036820506225
6	Incidence	32	Central Asia	3	Both	27	Age-standardized	632	Gout	2	Percent	2016	0.0002566060864938	0.0003205018546447	0.0002051085128838
6	Incidence	32	Central Asia	3	Both	27	Age-standardized	632	Gout	2	Percent	2017	0.0002589834259924	0.000323217085223	0.0002064565132843
6	Incidence	32	Central Asia	3	Both	27	Age-standardized	632	Gout	2	Percent	2018	0.0002611022414626	0.0003253511552482	0.0002078750195736
6	Incidence	32	Central Asia	3	Both	27	Age-standardized	632	Gout	2	Percent	2019	0.0002626463661407	0.0003270678330533	0.0002085067455789
6	Incidence	32	Central Asia	3	Both	27	Age-standardized	632	Gout	2	Percent	2020	0.000238592678984	0.0002960393636265	0.0001891763844696
6	Incidence	32	Central Asia	3	Both	27	Age-standardized	632	Gout	2	Percent	2021	0.0002327363167613	0.0002894448063235	0.0001831999758033
6	Incidence	158	South Asia	3	Both	27	Age-standardized	632	Gout	2	Percent	1990	0.0001419207884271	0.0001764628371058	0.0001128067783453
6	Incidence	158	South Asia	3	Both	27	Age-standardized	632	Gout	2	Percent	1991	0.0001425025836877	0.000177280814977	0.0001133012719541
6	Incidence	158	South Asia	3	Both	27	Age-standardized	632	Gout	2	Percent	1992	0.00014364048447	0.0001786331676562	0.000114178758515
6	Incidence	158	South Asia	3	Both	27	Age-standardized	632	Gout	2	Percent	1993	0.0001445283167344	0.0001796100760626	0.0001147898672869
6	Incidence	158	South Asia	3	Both	27	Age-standardized	632	Gout	2	Percent	1994	0.0001453348748683	0.0001804527687939	0.0001152134594284
6	Incidence	158	South Asia	3	Both	27	Age-standardized	632	Gout	2	Percent	1995	0.0001460022134161	0.0001812188627768	0.0001158133083192
6	Incidence	158	South Asia	3	Both	27	Age-standardized	632	Gout	2	Percent	1996	0.0001468528190502	0.0001822939294486	0.0001165166709594
6	Incidence	158	South Asia	3	Both	27	Age-standardized	632	Gout	2	Percent	1997	0.0001480071693087	0.0001837513436806	0.0001173437486127
6	Incidence	158	South Asia	3	Both	27	Age-standardized	632	Gout	2	Percent	1998	0.0001492136755973	0.0001853050174335	0.0001182037737749
6	Incidence	158	South Asia	3	Both	27	Age-standardized	632	Gout	2	Percent	1999	0.0001503869334935	0.0001868560766403	0.0001193142039336
6	Incidence	158	South Asia	3	Both	27	Age-standardized	632	Gout	2	Percent	2000	0.0001511731188386	0.0001878914927741	0.0001200749062719
6	Incidence	158	South Asia	3	Both	27	Age-standardized	632	Gout	2	Percent	2001	0.0001517772775454	0.0001887708400224	0.0001206922296361
6	Incidence	158	South Asia	3	Both	27	Age-standardized	632	Gout	2	Percent	2002	0.0001528074245154	0.0001902001955808	0.0001215678046154
6	Incidence	158	South Asia	3	Both	27	Age-standardized	632	Gout	2	Percent	2003	0.0001538547401938	0.000191664508969	0.0001224500230331
6	Incidence	158	South Asia	3	Both	27	Age-standardized	632	Gout	2	Percent	2004	0.0001546606982155	0.0001927967510806	0.0001232181531224
6	Incidence	158	South Asia	3	Both	27	Age-standardized	632	Gout	2	Percent	2005	0.0001552282000758	0.0001936019818059	0.0001238631660552
6	Incidence	158	South Asia	3	Both	27	Age-standardized	632	Gout	2	Percent	2006	0.0001559934671269	0.000194562027603	0.0001242458190353
6	Incidence	158	South Asia	3	Both	27	Age-standardized	632	Gout	2	Percent	2007	0.0001568856359338	0.0001957094915307	0.0001249568612556
6	Incidence	158	South Asia	3	Both	27	Age-standardized	632	Gout	2	Percent	2008	0.0001578511989917	0.0001969947048753	0.0001257695931882
6	Incidence	158	South Asia	3	Both	27	Age-standardized	632	Gout	2	Percent	2009	0.0001587925250765	0.0001982466877515	0.0001265552045784
6	Incidence	158	South Asia	3	Both	27	Age-standardized	632	Gout	2	Percent	2010	0.000159548269014	0.0001991906224552	0.0001270663425858
6	Incidence	158	South Asia	3	Both	27	Age-standardized	632	Gout	2	Percent	2011	0.0001605593357226	0.0002004245740203	0.0001279119712197
6	Incidence	158	South Asia	3	Both	27	Age-standardized	632	Gout	2	Percent	2012	0.0001619769592537	0.0002020483113363	0.0001289991380392
6	Incidence	158	South Asia	3	Both	27	Age-standardized	632	Gout	2	Percent	2013	0.0001635405894949	0.0002039831800431	0.0001301282603588
6	Incidence	158	South Asia	3	Both	27	Age-standardized	632	Gout	2	Percent	2014	0.0001648260385646	0.000205598964972	0.0001307945924207
6	Incidence	158	South Asia	3	Both	27	Age-standardized	632	Gout	2	Percent	2015	0.0001656654022052	0.0002065965722134	0.0001313702688174
6	Incidence	158	South Asia	3	Both	27	Age-standardized	632	Gout	2	Percent	2016	0.0001663174423672	0.0002074956614006	0.0001317064732298
6	Incidence	158	South Asia	3	Both	27	Age-standardized	632	Gout	2	Percent	2017	0.0001669642344419	0.00020834127877	0.0001321496798515
6	Incidence	158	South Asia	3	Both	27	Age-standardized	632	Gout	2	Percent	2018	0.0001675495167745	0.0002090991627297	0.0001326867452356
6	Incidence	158	South Asia	3	Both	27	Age-standardized	632	Gout	2	Percent	2019	0.0001679487143586	0.000209455805756	0.0001331347553065
6	Incidence	158	South Asia	3	Both	27	Age-standardized	632	Gout	2	Percent	2020	0.0001585362181545	0.0001974900528942	0.0001267020005669
6	Incidence	158	South Asia	3	Both	27	Age-standardized	632	Gout	2	Percent	2021	0.0001550423417949	0.0001936380435287	0.0001234723148254
