# Supplementary material for: The disease burden of gout in Asian countries and regions from 1990 to 2021, risk factors and forecast analysis: A systematic study of Asian disease burden in 2021
Source: PLoS One. 2025 Jul 28;20(7):e0328543. doi: 10.1371/journal.pone.0328543 (PMC12303285; doi:10.1371/journal.pone.0328543)
Supplement: S8 Table — (XLSX) [file pone.0328543.s008.xlsx]

## Sheet: IHME-GBD_2021_DATA-7e73f64a-1
measure_id	measure_name	location_id	location_name	sex_id	sex_name	age_id	age_name	cause_id	cause_name	rei_id	rei_name	metric_id	metric_name	year	val	upper	lower
2	DALYs (Disability-Adjusted Life Years)	44561	Asia	3	Both	9	20-24 years	632	Gout	104	Metabolic risks	1	Number	2021	807.0713571582877	1365.8520112684996	392.8650804132915
2	DALYs (Disability-Adjusted Life Years)	44561	Asia	3	Both	9	20-24 years	632	Gout	104	Metabolic risks	2	Percent	2021	0.1992068988587007	0.2414820178181364	0.1624080503270647
2	DALYs (Disability-Adjusted Life Years)	44561	Asia	3	Both	9	20-24 years	632	Gout	104	Metabolic risks	3	Rate	2021	0.23316	0.39459	0.11349724527999999
2	DALYs (Disability-Adjusted Life Years)	44561	Asia	3	Both	10	25-29 years	632	Gout	104	Metabolic risks	1	Number	2021	3762.610892390252	6537.436937055611	1777.6689294016214
2	DALYs (Disability-Adjusted Life Years)	44561	Asia	3	Both	10	25-29 years	632	Gout	104	Metabolic risks	2	Percent	2021	0.2507182913922421	0.3056448326009745	0.2049792662352221
2	DALYs (Disability-Adjusted Life Years)	44561	Asia	3	Both	10	25-29 years	632	Gout	104	Metabolic risks	3	Rate	2021	1.07199	1.86256	0.506469
2	DALYs (Disability-Adjusted Life Years)	44561	Asia	3	Both	11	30-34 years	632	Gout	104	Metabolic risks	1	Number	2021	10103.779086574268	16682.893372890263	4959.750957417231
2	DALYs (Disability-Adjusted Life Years)	44561	Asia	3	Both	11	30-34 years	632	Gout	104	Metabolic risks	2	Percent	2021	0.2876354811155893	0.3476792074799065	0.2327709105925173
2	DALYs (Disability-Adjusted Life Years)	44561	Asia	3	Both	11	30-34 years	632	Gout	104	Metabolic risks	3	Rate	2021	2.6963	4.452	1.32356
2	DALYs (Disability-Adjusted Life Years)	44561	Asia	3	Both	12	35-39 years	632	Gout	104	Metabolic risks	1	Number	2021	16439.419017216962	27958.885380572145	8830.118868979233
2	DALYs (Disability-Adjusted Life Years)	44561	Asia	3	Both	12	35-39 years	632	Gout	104	Metabolic risks	2	Percent	2021	0.3081198580822425	0.3740978502803002	0.2526795399608631
2	DALYs (Disability-Adjusted Life Years)	44561	Asia	3	Both	12	35-39 years	632	Gout	104	Metabolic risks	3	Rate	2021	4.77591	8.12249	2.56529
2	DALYs (Disability-Adjusted Life Years)	44561	Asia	3	Both	13	40-44 years	632	Gout	104	Metabolic risks	1	Number	2021	22432.39263111297	38678.04072996066	11491.600738798235
2	DALYs (Disability-Adjusted Life Years)	44561	Asia	3	Both	13	40-44 years	632	Gout	104	Metabolic risks	2	Percent	2021	0.3176139353925312	0.3850590912508896	0.2602252044501952
2	DALYs (Disability-Adjusted Life Years)	44561	Asia	3	Both	13	40-44 years	632	Gout	104	Metabolic risks	3	Rate	2021	7.390617607079999	12.7429	3.7860440547000005
2	DALYs (Disability-Adjusted Life Years)	44561	Asia	3	Both	14	45-49 years	632	Gout	104	Metabolic risks	1	Number	2021	32826.37759140675	55869.54565475492	18083.21123934885
2	DALYs (Disability-Adjusted Life Years)	44561	Asia	3	Both	14	45-49 years	632	Gout	104	Metabolic risks	2	Percent	2021	0.329553798163595	0.3969527023929443	0.268736597374366
2	DALYs (Disability-Adjusted Life Years)	44561	Asia	3	Both	14	45-49 years	632	Gout	104	Metabolic risks	3	Rate	2021	11.0215	18.7582	6.07145
2	DALYs (Disability-Adjusted Life Years)	44561	Asia	3	Both	15	50-54 years	632	Gout	104	Metabolic risks	1	Number	2021	42745.06627126922	73725.9553281728	23251.24586893604
2	DALYs (Disability-Adjusted Life Years)	44561	Asia	3	Both	15	50-54 years	632	Gout	104	Metabolic risks	2	Percent	2021	0.3385025574590645	0.4064089422010534	0.2789444185785622
2	DALYs (Disability-Adjusted Life Years)	44561	Asia	3	Both	15	50-54 years	632	Gout	104	Metabolic risks	3	Rate	2021	15.0463	25.9516	8.18446
2	DALYs (Disability-Adjusted Life Years)	44561	Asia	3	Both	16	55-59 years	632	Gout	104	Metabolic risks	1	Number	2021	46336.751284781545	76371.7278779115	26583.78089051445
2	DALYs (Disability-Adjusted Life Years)	44561	Asia	3	Both	16	55-59 years	632	Gout	104	Metabolic risks	2	Percent	2021	0.3422547584101532	0.4058948155698464	0.2837717469518129
2	DALYs (Disability-Adjusted Life Years)	44561	Asia	3	Both	16	55-59 years	632	Gout	104	Metabolic risks	3	Rate	2021	18.7953	30.9781	10.783
2	DALYs (Disability-Adjusted Life Years)	44561	Asia	3	Both	17	60-64 years	632	Gout	104	Metabolic risks	1	Number	2021	42147.167555055945	71174.81455048386	23009.236533686817
2	DALYs (Disability-Adjusted Life Years)	44561	Asia	3	Both	17	60-64 years	632	Gout	104	Metabolic risks	2	Percent	2021	0.3501613409524777	0.4094570263928007	0.2940922672477173
2	DALYs (Disability-Adjusted Life Years)	44561	Asia	3	Both	17	60-64 years	632	Gout	104	Metabolic risks	3	Rate	2021	22.4522	37.9155	12.2572
2	DALYs (Disability-Adjusted Life Years)	44561	Asia	3	Both	18	65-69 years	632	Gout	104	Metabolic risks	1	Number	2021	47821.39225267861	77059.82567193694	27928.952176197083
2	DALYs (Disability-Adjusted Life Years)	44561	Asia	3	Both	18	65-69 years	632	Gout	104	Metabolic risks	2	Percent	2021	0.3704126873820157	0.4249597389707323	0.3181794505127664
2	DALYs (Disability-Adjusted Life Years)	44561	Asia	3	Both	18	65-69 years	632	Gout	104	Metabolic risks	3	Rate	2021	28.6224	46.122434364129994	16.7162
2	DALYs (Disability-Adjusted Life Years)	44561	Asia	3	Both	19	70-74 years	632	Gout	104	Metabolic risks	1	Number	2021	42600.73990268156	68841.58144882374	23928.163824441588
2	DALYs (Disability-Adjusted Life Years)	44561	Asia	3	Both	19	70-74 years	632	Gout	104	Metabolic risks	2	Percent	2021	0.3980270343324309	0.4482227193585054	0.3477310356965278
2	DALYs (Disability-Adjusted Life Years)	44561	Asia	3	Both	19	70-74 years	632	Gout	104	Metabolic risks	3	Rate	2021	35.4491	57.284742202980006	19.911202898390002
2	DALYs (Disability-Adjusted Life Years)	44561	Asia	3	Both	20	75-79 years	632	Gout	104	Metabolic risks	1	Number	2021	31318.327655827423	47577.9271883724	18038.47390053721
2	DALYs (Disability-Adjusted Life Years)	44561	Asia	3	Both	20	75-79 years	632	Gout	104	Metabolic risks	2	Percent	2021	0.4303147959076817	0.480227266259151	0.3785936960905132
2	DALYs (Disability-Adjusted Life Years)	44561	Asia	3	Both	20	75-79 years	632	Gout	104	Metabolic risks	3	Rate	2021	41.270197817790006	62.696529917019994	23.7705
2	DALYs (Disability-Adjusted Life Years)	44561	Asia	3	Both	30	80-84 years	632	Gout	108	High body-mass index	1	Number	2021	11020.52096241642	18334.569762475585	5993.9709604622985
2	DALYs (Disability-Adjusted Life Years)	44561	Asia	3	Both	30	80-84 years	632	Gout	108	High body-mass index	2	Percent	2021	0.237706217823515	0.2914523393819038	0.1928352805646771
2	DALYs (Disability-Adjusted Life Years)	44561	Asia	3	Both	30	80-84 years	632	Gout	108	High body-mass index	3	Rate	2021	23.5793	39.2282	12.8246
2	DALYs (Disability-Adjusted Life Years)	44561	Asia	3	Both	31	85-89 years	632	Gout	108	High body-mass index	1	Number	2021	5578.321982765237	9391.029875504124	3263.670044900011
2	DALYs (Disability-Adjusted Life Years)	44561	Asia	3	Both	31	85-89 years	632	Gout	108	High body-mass index	2	Percent	2021	0.2419975802337916	0.2950004825489595	0.1963044640993755
2	DALYs (Disability-Adjusted Life Years)	44561	Asia	3	Both	31	85-89 years	632	Gout	108	High body-mass index	3	Rate	2021	24.0231	40.4425	14.055
2	DALYs (Disability-Adjusted Life Years)	44561	Asia	3	Both	32	90-94 years	632	Gout	108	High body-mass index	1	Number	2021	1994.639211226641	3417.9202664822133	1113.7886816317036
2	DALYs (Disability-Adjusted Life Years)	44561	Asia	3	Both	32	90-94 years	632	Gout	108	High body-mass index	2	Percent	2021	0.2456681250620547	0.2996366643655226	0.1979333416533852
2	DALYs (Disability-Adjusted Life Years)	44561	Asia	3	Both	32	90-94 years	632	Gout	108	High body-mass index	3	Rate	2021	24.3134	41.6622	13.576365351549999
2	DALYs (Disability-Adjusted Life Years)	44561	Asia	3	Both	20	75-79 years	632	Gout	341	Kidney dysfunction	1	Number	2021	16551.886745128348	25858.483995350023	9201.901297259945
2	DALYs (Disability-Adjusted Life Years)	44561	Asia	3	Both	20	75-79 years	632	Gout	341	Kidney dysfunction	2	Percent	2021	0.2276865795325436	0.2719644186995374	0.1840643729254478
2	DALYs (Disability-Adjusted Life Years)	44561	Asia	3	Both	20	75-79 years	632	Gout	341	Kidney dysfunction	3	Rate	2021	21.8115	34.0754	12.1259
2	DALYs (Disability-Adjusted Life Years)	44561	Asia	3	Both	30	80-84 years	632	Gout	341	Kidney dysfunction	1	Number	2021	12982.476387558152	20890.72643106481	7277.25143323739
2	DALYs (Disability-Adjusted Life Years)	44561	Asia	3	Both	30	80-84 years	632	Gout	341	Kidney dysfunction	2	Percent	2021	0.2806868283250223	0.3293067404023772	0.229945213638648
2	DALYs (Disability-Adjusted Life Years)	44561	Asia	3	Both	30	80-84 years	632	Gout	341	Kidney dysfunction	3	Rate	2021	27.777	44.6973	15.5702
2	DALYs (Disability-Adjusted Life Years)	44561	Asia	3	Both	31	85-89 years	632	Gout	341	Kidney dysfunction	1	Number	2021	7595.477619339938	11865.95490043642	4510.625331489933
2	DALYs (Disability-Adjusted Life Years)	44561	Asia	3	Both	31	85-89 years	632	Gout	341	Kidney dysfunction	2	Percent	2021	0.3302456143893967	0.383159156985882	0.2753224953401183
2	DALYs (Disability-Adjusted Life Years)	44561	Asia	3	Both	31	85-89 years	632	Gout	341	Kidney dysfunction	3	Rate	2021	32.7099	51.1008	19.425
2	DALYs (Disability-Adjusted Life Years)	44561	Asia	3	Both	32	90-94 years	632	Gout	341	Kidney dysfunction	1	Number	2021	3084.3867008130405	4970.34467610378	1823.042070623076
2	DALYs (Disability-Adjusted Life Years)	44561	Asia	3	Both	32	90-94 years	632	Gout	341	Kidney dysfunction	2	Percent	2021	0.3808917333419777	0.4387069650278284	0.3237237352422911
2	DALYs (Disability-Adjusted Life Years)	44561	Asia	3	Both	32	90-94 years	632	Gout	341	Kidney dysfunction	3	Rate	2021	37.596683667469996	60.5853	22.2217
2	DALYs (Disability-Adjusted Life Years)	44561	Asia	3	Both	30	80-84 years	632	Gout	104	Metabolic risks	1	Number	2021	20950.28498609599	34014.84682360247	11750.274277301089
2	DALYs (Disability-Adjusted Life Years)	44561	Asia	3	Both	30	80-84 years	632	Gout	104	Metabolic risks	2	Percent	2021	0.4525288059532746	0.4988497677884391	0.3995150517825072
2	DALYs (Disability-Adjusted Life Years)	44561	Asia	3	Both	30	80-84 years	632	Gout	104	Metabolic risks	3	Rate	2021	44.8248	72.77741498273001	25.140627317080003
2	DALYs (Disability-Adjusted Life Years)	44561	Asia	3	Both	31	85-89 years	632	Gout	104	Metabolic risks	1	Number	2021	11355.640085695608	17799.913866675975	7081.459517510589
2	DALYs (Disability-Adjusted Life Years)	44561	Asia	3	Both	31	85-89 years	632	Gout	104	Metabolic risks	2	Percent	2021	0.493356068506275	0.5397550939288305	0.44136545295784
2	DALYs (Disability-Adjusted Life Years)	44561	Asia	3	Both	31	85-89 years	632	Gout	104	Metabolic risks	3	Rate	2021	48.9031	76.6554	30.4963
2	DALYs (Disability-Adjusted Life Years)	44561	Asia	3	Both	32	90-94 years	632	Gout	104	Metabolic risks	1	Number	2021	4327.825745844922	7037.732897279114	2578.05872258676
2	DALYs (Disability-Adjusted Life Years)	44561	Asia	3	Both	32	90-94 years	632	Gout	104	Metabolic risks	2	Percent	2021	0.5339945144527816	0.5823445073657206	0.4804441258572381
2	DALYs (Disability-Adjusted Life Years)	44561	Asia	3	Both	32	90-94 years	632	Gout	104	Metabolic risks	3	Rate	2021	52.7534	85.7854	31.424872323469998
2	DALYs (Disability-Adjusted Life Years)	44561	Asia	3	Both	9	20-24 years	632	Gout	108	High body-mass index	1	Number	2021	807.0713571582877	1365.8520112684996	392.8650804132915
2	DALYs (Disability-Adjusted Life Years)	44561	Asia	3	Both	9	20-24 years	632	Gout	108	High body-mass index	2	Percent	2021	0.1992068988587007	0.2414820178181364	0.1624080503270647
2	DALYs (Disability-Adjusted Life Years)	44561	Asia	3	Both	9	20-24 years	632	Gout	108	High body-mass index	3	Rate	2021	0.23316	0.39459	0.11349724527999999
2	DALYs (Disability-Adjusted Life Years)	44561	Asia	3	Both	10	25-29 years	632	Gout	108	High body-mass index	1	Number	2021	3664.851196952511	6386.641171524121	1724.8340085983195
2	DALYs (Disability-Adjusted Life Years)	44561	Asia	3	Both	10	25-29 years	632	Gout	108	High body-mass index	2	Percent	2021	0.2442128582368239	0.300611310383463	0.1975681409298199
2	DALYs (Disability-Adjusted Life Years)	44561	Asia	3	Both	10	25-29 years	632	Gout	108	High body-mass index	3	Rate	2021	1.0441392674999999	1.81959	0.491416
2	DALYs (Disability-Adjusted Life Years)	44561	Asia	3	Both	11	30-34 years	632	Gout	108	High body-mass index	1	Number	2021	9835.220390842702	16266.89488155632	4843.1144270697405
2	DALYs (Disability-Adjusted Life Years)	44561	Asia	3	Both	11	30-34 years	632	Gout	108	High body-mass index	2	Percent	2021	0.2799855501674921	0.341176827773776	0.2252152359908206
2	DALYs (Disability-Adjusted Life Years)	44561	Asia	3	Both	11	30-34 years	632	Gout	108	High body-mass index	3	Rate	2021	2.6246303054099998	4.34099	1.2924351862699999
2	DALYs (Disability-Adjusted Life Years)	44561	Asia	3	Both	12	35-39 years	632	Gout	108	High body-mass index	1	Number	2021	15911.787724158898	27068.96610041117	8498.388028563117
2	DALYs (Disability-Adjusted Life Years)	44561	Asia	3	Both	12	35-39 years	632	Gout	108	High body-mass index	2	Percent	2021	0.2982236292719168	0.3648708027585946	0.2418554177392528
2	DALYs (Disability-Adjusted Life Years)	44561	Asia	3	Both	12	35-39 years	632	Gout	108	High body-mass index	3	Rate	2021	4.6226225659499995	7.86396	2.4689143015300004
2	DALYs (Disability-Adjusted Life Years)	44561	Asia	3	Both	13	40-44 years	632	Gout	108	High body-mass index	1	Number	2021	21472.49901729712	36956.856603335575	11010.641848575482
2	DALYs (Disability-Adjusted Life Years)	44561	Asia	3	Both	13	40-44 years	632	Gout	108	High body-mass index	2	Percent	2021	0.3039988219268051	0.3720754916059855	0.2460916434939148
2	DALYs (Disability-Adjusted Life Years)	44561	Asia	3	Both	13	40-44 years	632	Gout	108	High body-mass index	3	Rate	2021	7.07437	12.1759	3.6275864482899998
2	DALYs (Disability-Adjusted Life Years)	44561	Asia	3	Both	14	45-49 years	632	Gout	108	High body-mass index	1	Number	2021	30970.328251422547	52591.47934598998	16630.55418491732
2	DALYs (Disability-Adjusted Life Years)	44561	Asia	3	Both	14	45-49 years	632	Gout	108	High body-mass index	2	Percent	2021	0.3108603509840187	0.3810366799535967	0.2500049228954207
2	DALYs (Disability-Adjusted Life Years)	44561	Asia	3	Both	14	45-49 years	632	Gout	108	High body-mass index	3	Rate	2021	10.398303081049999	17.6576	5.5837168213599995
2	DALYs (Disability-Adjusted Life Years)	44561	Asia	3	Both	15	50-54 years	632	Gout	108	High body-mass index	1	Number	2021	39535.38756588962	68194.62618241123	21398.062468227115
2	DALYs (Disability-Adjusted Life Years)	44561	Asia	3	Both	15	50-54 years	632	Gout	108	High body-mass index	2	Percent	2021	0.3129624807280224	0.3848393647961217	0.2520941252858983
2	DALYs (Disability-Adjusted Life Years)	44561	Asia	3	Both	15	50-54 years	632	Gout	108	High body-mass index	3	Rate	2021	13.916484532420002	24.0046	7.532133202610001
2	DALYs (Disability-Adjusted Life Years)	44561	Asia	3	Both	16	55-59 years	632	Gout	108	High body-mass index	1	Number	2021	41512.73505859244	70057.04504178249	23513.63435914792
2	DALYs (Disability-Adjusted Life Years)	44561	Asia	3	Both	16	55-59 years	632	Gout	108	High body-mass index	2	Percent	2021	0.3064293534949566	0.3745147887336668	0.2454940418500614
2	DALYs (Disability-Adjusted Life Years)	44561	Asia	3	Both	16	55-59 years	632	Gout	108	High body-mass index	3	Rate	2021	16.8385	28.416749945000003	9.537671300349999
2	DALYs (Disability-Adjusted Life Years)	44561	Asia	3	Both	17	60-64 years	632	Gout	108	High body-mass index	1	Number	2021	35476.78483730081	62036.93051627258	19142.27419819525
2	DALYs (Disability-Adjusted Life Years)	44561	Asia	3	Both	17	60-64 years	632	Gout	108	High body-mass index	2	Percent	2021	0.2945011059727798	0.3600513675321214	0.2390223089158515
2	DALYs (Disability-Adjusted Life Years)	44561	Asia	3	Both	17	60-64 years	632	Gout	108	High body-mass index	3	Rate	2021	18.8988	33.0476	10.1973
2	DALYs (Disability-Adjusted Life Years)	44561	Asia	3	Both	18	65-69 years	632	Gout	108	High body-mass index	1	Number	2021	37136.15028882303	61408.873610816576	21418.11524505309
2	DALYs (Disability-Adjusted Life Years)	44561	Asia	3	Both	18	65-69 years	632	Gout	108	High body-mass index	2	Percent	2021	0.2874333419621596	0.3504859720681355	0.2332164031312663
2	DALYs (Disability-Adjusted Life Years)	44561	Asia	3	Both	18	65-69 years	632	Gout	108	High body-mass index	3	Rate	2021	22.227	36.754907213879996	12.819333627859999
2	DALYs (Disability-Adjusted Life Years)	44561	Asia	3	Both	19	70-74 years	632	Gout	108	High body-mass index	1	Number	2021	29230.76414912733	48222.97581949929	16019.068421789869
2	DALYs (Disability-Adjusted Life Years)	44561	Asia	3	Both	19	70-74 years	632	Gout	108	High body-mass index	2	Percent	2021	0.2728199363028807	0.3330405908924786	0.2209968324414097
2	DALYs (Disability-Adjusted Life Years)	44561	Asia	3	Both	19	70-74 years	632	Gout	108	High body-mass index	3	Rate	2021	24.3236	40.1275	13.3299
2	DALYs (Disability-Adjusted Life Years)	44561	Asia	3	Both	20	75-79 years	632	Gout	108	High body-mass index	1	Number	2021	19078.470470024196	30417.777523519428	10389.347472038766
2	DALYs (Disability-Adjusted Life Years)	44561	Asia	3	Both	20	75-79 years	632	Gout	108	High body-mass index	2	Percent	2021	0.2618171483696694	0.3175216324702576	0.2118892577849306
2	DALYs (Disability-Adjusted Life Years)	44561	Asia	3	Both	20	75-79 years	632	Gout	108	High body-mass index	3	Rate	2021	25.140941719860002	40.0835	13.6907
2	DALYs (Disability-Adjusted Life Years)	44561	Asia	3	Both	10	25-29 years	632	Gout	341	Kidney dysfunction	1	Number	2021	127.90262545439217	217.799110077895	59.85938572117393
2	DALYs (Disability-Adjusted Life Years)	44561	Asia	3	Both	10	25-29 years	632	Gout	341	Kidney dysfunction	2	Percent	2021	0.0085135814093892	0.0106767416704415	0.0067050573520744
2	DALYs (Disability-Adjusted Life Years)	44561	Asia	3	Both	10	25-29 years	632	Gout	341	Kidney dysfunction	3	Rate	2021	0.036440266320000005	0.062052342930000004	0.0170543
2	DALYs (Disability-Adjusted Life Years)	44561	Asia	3	Both	11	30-34 years	632	Gout	341	Kidney dysfunction	1	Number	2021	368.4259424330125	584.8833738070426	172.39630072480915
2	DALYs (Disability-Adjusted Life Years)	44561	Asia	3	Both	11	30-34 years	632	Gout	341	Kidney dysfunction	2	Percent	2021	0.0104937025906318	0.013121175803705	0.008222966071826
2	DALYs (Disability-Adjusted Life Years)	44561	Asia	3	Both	11	30-34 years	632	Gout	341	Kidney dysfunction	3	Rate	2021	0.0983183	0.156082	0.0460057
2	DALYs (Disability-Adjusted Life Years)	44561	Asia	3	Both	12	35-39 years	632	Gout	341	Kidney dysfunction	1	Number	2021	746.942845739035	1248.2763439116493	398.1112325747978
2	DALYs (Disability-Adjusted Life Years)	44561	Asia	3	Both	12	35-39 years	632	Gout	341	Kidney dysfunction	2	Percent	2021	0.0140069057024735	0.0176455438669339	0.0109251279050177
2	DALYs (Disability-Adjusted Life Years)	44561	Asia	3	Both	12	35-39 years	632	Gout	341	Kidney dysfunction	3	Rate	2021	0.216999	0.362644	0.11565752380000001
2	DALYs (Disability-Adjusted Life Years)	44561	Asia	3	Both	13	40-44 years	632	Gout	341	Kidney dysfunction	1	Number	2021	1373.6039422496583	2386.985983760839	708.5806391980115
2	DALYs (Disability-Adjusted Life Years)	44561	Asia	3	Both	13	40-44 years	632	Gout	341	Kidney dysfunction	2	Percent	2021	0.0194713149645515	0.0244507071183407	0.0148790728502558
2	DALYs (Disability-Adjusted Life Years)	44561	Asia	3	Both	13	40-44 years	632	Gout	341	Kidney dysfunction	3	Rate	2021	0.45255	0.7864208214199999	0.23345
2	DALYs (Disability-Adjusted Life Years)	44561	Asia	3	Both	14	45-49 years	632	Gout	341	Kidney dysfunction	1	Number	2021	2685.6508706005648	4543.795978527992	1353.9181434082702
2	DALYs (Disability-Adjusted Life Years)	44561	Asia	3	Both	14	45-49 years	632	Gout	341	Kidney dysfunction	2	Percent	2021	0.0270235184190136	0.0337548921968565	0.0211164885112676
2	DALYs (Disability-Adjusted Life Years)	44561	Asia	3	Both	14	45-49 years	632	Gout	341	Kidney dysfunction	3	Rate	2021	0.901709	1.52558	0.454579
2	DALYs (Disability-Adjusted Life Years)	44561	Asia	3	Both	15	50-54 years	632	Gout	341	Kidney dysfunction	1	Number	2021	4654.954096003808	7920.882364223458	2533.9886718152825
2	DALYs (Disability-Adjusted Life Years)	44561	Asia	3	Both	15	50-54 years	632	Gout	341	Kidney dysfunction	2	Percent	2021	0.037007244221055	0.0463787008802017	0.0284377400665558
2	DALYs (Disability-Adjusted Life Years)	44561	Asia	3	Both	15	50-54 years	632	Gout	341	Kidney dysfunction	3	Rate	2021	1.6385471514199998	2.78816	0.891966
2	DALYs (Disability-Adjusted Life Years)	44561	Asia	3	Both	16	55-59 years	632	Gout	341	Kidney dysfunction	1	Number	2021	6929.936822478334	11201.51927998821	4010.5060026237416
2	DALYs (Disability-Adjusted Life Years)	44561	Asia	3	Both	16	55-59 years	632	Gout	341	Kidney dysfunction	2	Percent	2021	0.0514201488258172	0.0652405786908579	0.0401749060510183
2	DALYs (Disability-Adjusted Life Years)	44561	Asia	3	Both	16	55-59 years	632	Gout	341	Kidney dysfunction	3	Rate	2021	2.81094	4.5435940410199995	1.62675
2	DALYs (Disability-Adjusted Life Years)	44561	Asia	3	Both	17	60-64 years	632	Gout	341	Kidney dysfunction	1	Number	2021	9418.677212018913	15628.184619911794	5110.643215771837
2	DALYs (Disability-Adjusted Life Years)	44561	Asia	3	Both	17	60-64 years	632	Gout	341	Kidney dysfunction	2	Percent	2021	0.0785272068291398	0.0991204922481202	0.0604960476196844
2	DALYs (Disability-Adjusted Life Years)	44561	Asia	3	Both	17	60-64 years	632	Gout	341	Kidney dysfunction	3	Rate	2021	5.01741	8.32527	2.72249
2	DALYs (Disability-Adjusted Life Years)	44561	Asia	3	Both	18	65-69 years	632	Gout	341	Kidney dysfunction	1	Number	2021	14930.337888978956	24661.372220421268	8518.543839193182
2	DALYs (Disability-Adjusted Life Years)	44561	Asia	3	Both	18	65-69 years	632	Gout	341	Kidney dysfunction	2	Percent	2021	0.1158720959129549	0.1424080487254232	0.0898706442174329
2	DALYs (Disability-Adjusted Life Years)	44561	Asia	3	Both	18	65-69 years	632	Gout	341	Kidney dysfunction	3	Rate	2021	8.93622	14.760512519299999	5.09858
2	DALYs (Disability-Adjusted Life Years)	44561	Asia	3	Both	19	70-74 years	632	Gout	341	Kidney dysfunction	1	Number	2021	18346.658032526764	29421.43578766764	10258.531077355696
2	DALYs (Disability-Adjusted Life Years)	44561	Asia	3	Both	19	70-74 years	632	Gout	341	Kidney dysfunction	2	Percent	2021	0.1716991673694145	0.2088872813623964	0.1374415463137143
2	DALYs (Disability-Adjusted Life Years)	44561	Asia	3	Both	19	70-74 years	632	Gout	341	Kidney dysfunction	3	Rate	2021	15.2667	24.4823	8.53637
