# Supplementary material for: The disease burden of gout in Asian countries and regions from 1990 to 2021, risk factors and forecast analysis: A systematic study of Asian disease burden in 2021
Source: PLoS One. 2025 Jul 28;20(7):e0328543. doi: 10.1371/journal.pone.0328543 (PMC12303285; doi:10.1371/journal.pone.0328543)
Supplement: S9 Table — (XLSX) [file pone.0328543.s009.xlsx]

## Sheet: IHME-GBD_2021_DATA-d4eb0a62-1
measure_id	measure_name	location_id	location_name	sex_id	sex_name	age_id	age_name	cause_id	cause_name	metric_id	metric_name	year	val	upper	lower
6	Incidence	5	East Asia	3	Both	27	Age-standardized	632	Gout	2	Percent	1990	0.0003523812746763	0.0004407348471818	0.0002803075306166
6	Incidence	5	East Asia	3	Both	27	Age-standardized	632	Gout	3	Rate	1990	123.14305104434	153.48227710797	98.59299240098001
6	Incidence	5	East Asia	3	Both	27	Age-standardized	632	Gout	2	Percent	1991	0.0003482056214428	0.000435346174979	0.0002771161110714
6	Incidence	5	East Asia	3	Both	27	Age-standardized	632	Gout	3	Rate	1991	121.27994507439999	151.08441782866998	97.0739
6	Incidence	5	East Asia	3	Both	27	Age-standardized	632	Gout	2	Percent	1992	0.0003448518244394	0.0004307094383554	0.0002745591986563
6	Incidence	5	East Asia	3	Both	27	Age-standardized	632	Gout	3	Rate	1992	119.68462344727	149.06171009539	95.7533
6	Incidence	5	East Asia	3	Both	27	Age-standardized	632	Gout	2	Percent	1993	0.0003424443899456	0.0004270046554418	0.0002727512084056
6	Incidence	5	East Asia	3	Both	27	Age-standardized	632	Gout	3	Rate	1993	118.41850038880001	147.39709276866	94.68086409157999
6	Incidence	5	East Asia	3	Both	27	Age-standardized	632	Gout	2	Percent	1994	0.0003411738751746	0.0004247846171322	0.0002717449416675
6	Incidence	5	East Asia	3	Both	27	Age-standardized	632	Gout	3	Rate	1994	117.54698284475	146.12595206288998	93.9182
6	Incidence	5	East Asia	3	Both	27	Age-standardized	632	Gout	2	Percent	1995	0.0003412529569275	0.0004242662810319	0.000271616179831
6	Incidence	5	East Asia	3	Both	27	Age-standardized	632	Gout	3	Rate	1995	117.13095262594	145.40605511995	93.5236
6	Incidence	5	East Asia	3	Both	27	Age-standardized	632	Gout	2	Percent	1996	0.0003427232488348	0.0004266033719652	0.0002727943008132
6	Incidence	5	East Asia	3	Both	27	Age-standardized	632	Gout	3	Rate	1996	117.16737058436999	145.48253087636002	93.5187
6	Incidence	5	East Asia	3	Both	27	Age-standardized	632	Gout	2	Percent	1997	0.0003454180539255	0.0004297852372048	0.0002748177748751
6	Incidence	5	East Asia	3	Both	27	Age-standardized	632	Gout	3	Rate	1997	117.55259324365998	145.77620565336002	93.8043
6	Incidence	5	East Asia	3	Both	27	Age-standardized	632	Gout	2	Percent	1998	0.0003487593706537	0.0004338394806726	0.0002772591374873
6	Incidence	5	East Asia	3	Both	27	Age-standardized	632	Gout	3	Rate	1998	118.16540980343999	146.31700724847002	94.27144471247999
6	Incidence	5	East Asia	3	Both	27	Age-standardized	632	Gout	2	Percent	1999	0.0003523465231247	0.0004382614453383	0.000279867897001
6	Incidence	5	East Asia	3	Both	27	Age-standardized	632	Gout	3	Rate	1999	118.88967892738	147.09640087081	94.93000607453999
6	Incidence	5	East Asia	3	Both	27	Age-standardized	632	Gout	2	Percent	2000	0.0003557073020814	0.0004424770082719	0.0002822559874542
6	Incidence	5	East Asia	3	Both	27	Age-standardized	632	Gout	3	Rate	2000	119.59646251333001	147.92541240857	95.6197
6	Incidence	5	East Asia	3	Both	27	Age-standardized	632	Gout	2	Percent	2001	0.0003598932089419	0.0004478340536282	0.0002856084110216
6	Incidence	5	East Asia	3	Both	27	Age-standardized	632	Gout	3	Rate	2001	120.86811082566999	149.67585589604	96.6539
6	Incidence	5	East Asia	3	Both	27	Age-standardized	632	Gout	2	Percent	2002	0.0003660290133798	0.0004556516100019	0.0002905381660252
6	Incidence	5	East Asia	3	Both	27	Age-standardized	632	Gout	3	Rate	2002	123.06097896359	152.58561501879	98.42948511739999
6	Incidence	5	East Asia	3	Both	27	Age-standardized	632	Gout	2	Percent	2003	0.0003729965369493	0.0004630747152764	0.0002961456342295
6	Incidence	5	East Asia	3	Both	27	Age-standardized	632	Gout	3	Rate	2003	125.67647087601999	155.85926787392998	100.67191279532
6	Incidence	5	East Asia	3	Both	27	Age-standardized	632	Gout	2	Percent	2004	0.000380027314721	0.0004704807506094	0.0003017848791895
6	Incidence	5	East Asia	3	Both	27	Age-standardized	632	Gout	3	Rate	2004	128.22739145204	159.05924446381002	102.83101505001
6	Incidence	5	East Asia	3	Both	27	Age-standardized	632	Gout	2	Percent	2005	0.0003863217704581	0.0004769929614824	0.0003068102965705
6	Incidence	5	East Asia	3	Both	27	Age-standardized	632	Gout	3	Rate	2005	130.23057326946	161.59603118773	104.49825970018
6	Incidence	5	East Asia	3	Both	27	Age-standardized	632	Gout	2	Percent	2006	0.000392959793486	0.0004850263284573	0.0003119712578523
6	Incidence	5	East Asia	3	Both	27	Age-standardized	632	Gout	3	Rate	2006	131.76767645373002	163.50141951331	105.66291738418
6	Incidence	5	East Asia	3	Both	27	Age-standardized	632	Gout	2	Percent	2007	0.0004009589310591	0.000494818965598	0.0003182370825322
6	Incidence	5	East Asia	3	Both	27	Age-standardized	632	Gout	3	Rate	2007	133.25119897452	165.38558160932	106.75943191165
6	Incidence	5	East Asia	3	Both	27	Age-standardized	632	Gout	2	Percent	2008	0.0004086667543875	0.0005042668235635	0.0003242779131192
6	Incidence	5	East Asia	3	Both	27	Age-standardized	632	Gout	3	Rate	2008	134.67468847934	167.20490495795	107.82769334700001
6	Incidence	5	East Asia	3	Both	27	Age-standardized	632	Gout	2	Percent	2009	0.0004169528916399	0.0005145673184662	0.0003307661646497
6	Incidence	5	East Asia	3	Both	27	Age-standardized	632	Gout	3	Rate	2009	136.03791434127	169.03024272538	108.86739026879
6	Incidence	5	East Asia	3	Both	27	Age-standardized	632	Gout	2	Percent	2010	0.0004225791693348	0.0005217366103904	0.0003351722560145
6	Incidence	5	East Asia	3	Both	27	Age-standardized	632	Gout	3	Rate	2010	137.33526272193998	170.84948749227	109.82200274499
6	Incidence	5	East Asia	3	Both	27	Age-standardized	632	Gout	2	Percent	2011	0.0004271088632408	0.0005279633196822	0.0003386932641725
6	Incidence	5	East Asia	3	Both	27	Age-standardized	632	Gout	3	Rate	2011	138.779	172.82348793662	110.92267317816
6	Incidence	5	East Asia	3	Both	27	Age-standardized	632	Gout	2	Percent	2012	0.0004318208747628	0.0005349445125726	0.0003423986523375
6	Incidence	5	East Asia	3	Both	27	Age-standardized	632	Gout	3	Rate	2012	140.46639323185	174.62832558609	112.22857099557
6	Incidence	5	East Asia	3	Both	27	Age-standardized	632	Gout	2	Percent	2013	0.0004365388969628	0.0005421246869735	0.0003460242910081
6	Incidence	5	East Asia	3	Both	27	Age-standardized	632	Gout	3	Rate	2013	142.21736223962	176.51337021637	113.60654847957001
6	Incidence	5	East Asia	3	Both	27	Age-standardized	632	Gout	2	Percent	2014	0.0004410307189468	0.0005477652922272	0.0003493523312496
6	Incidence	5	East Asia	3	Both	27	Age-standardized	632	Gout	3	Rate	2014	143.86394128798	178.85194325827	114.86696726100999
6	Incidence	5	East Asia	3	Both	27	Age-standardized	632	Gout	2	Percent	2015	0.0004450854395415	0.000552607394122	0.0003522832213645
6	Incidence	5	East Asia	3	Both	27	Age-standardized	632	Gout	3	Rate	2015	145.224	180.87099306793002	115.81567651572
6	Incidence	5	East Asia	3	Both	27	Age-standardized	632	Gout	2	Percent	2016	0.0004497816521641	0.000558631247946	0.0003556189270743
6	Incidence	5	East Asia	3	Both	27	Age-standardized	632	Gout	3	Rate	2016	146.59943633263	182.56114537978002	117.02230860252
6	Incidence	5	East Asia	3	Both	27	Age-standardized	632	Gout	2	Percent	2017	0.0004556004955052	0.0005657565896931	0.0003596657050892
6	Incidence	5	East Asia	3	Both	27	Age-standardized	632	Gout	3	Rate	2017	148.20443689908998	184.61021634109	118.40669518450001
6	Incidence	5	East Asia	3	Both	27	Age-standardized	632	Gout	2	Percent	2018	0.0004612217631785	0.0005726734585203	0.0003634694783418
6	Incidence	5	East Asia	3	Both	27	Age-standardized	632	Gout	3	Rate	2018	149.72600956833	186.49300390929	119.50587482828
6	Incidence	5	East Asia	3	Both	27	Age-standardized	632	Gout	2	Percent	2019	0.0004653862489397	0.0005784473502188	0.0003661437199218
6	Incidence	5	East Asia	3	Both	27	Age-standardized	632	Gout	3	Rate	2019	150.86128899083	187.81	120.35445974775
6	Incidence	5	East Asia	3	Both	27	Age-standardized	632	Gout	2	Percent	2020	0.0004684368041924	0.0005824205202391	0.0003694860188511
6	Incidence	5	East Asia	3	Both	27	Age-standardized	632	Gout	3	Rate	2020	151.76185695586	189.10468184559	120.89667374803
6	Incidence	5	East Asia	3	Both	27	Age-standardized	632	Gout	2	Percent	2021	0.0004705154171458	0.0005853948392291	0.0003713743375517
6	Incidence	5	East Asia	3	Both	27	Age-standardized	632	Gout	3	Rate	2021	151.94527993568002	189.49096526629	121.57382664854
