# Supplementary material for: The disease burden of gout in Asian countries and regions from 1990 to 2021, risk factors and forecast analysis: A systematic study of Asian disease burden in 2021
Source: PLoS One. 2025 Jul 28;20(7):e0328543. doi: 10.1371/journal.pone.0328543 (PMC12303285; doi:10.1371/journal.pone.0328543)
Supplement: S10 Table — (XLSX) [file pone.0328543.s010.xlsx]

## Sheet: IHME-GBD_2021_DATA-ada3ad2a-1
measure_id	measure_name	location_id	location_name	sex_id	sex_name	age_id	age_name	cause_id	cause_name	metric_id	metric_name	year	val	upper	lower
6	Incidence	5	East Asia	3	Both	7	10-14 years	632	Gout	1	Number	1990	0	0	0
6	Incidence	5	East Asia	3	Both	7	10-14 years	632	Gout	2	Percent	1990	0	0	0
6	Incidence	5	East Asia	3	Both	7	10-14 years	632	Gout	3	Rate	1990	0	0	0
6	Incidence	5	East Asia	3	Both	7	10-14 years	632	Gout	1	Number	1991	0	0	0
6	Incidence	5	East Asia	3	Both	7	10-14 years	632	Gout	2	Percent	1991	0	0	0
6	Incidence	5	East Asia	3	Both	7	10-14 years	632	Gout	3	Rate	1991	0	0	0
6	Incidence	5	East Asia	3	Both	7	10-14 years	632	Gout	1	Number	1992	0	0	0
6	Incidence	5	East Asia	3	Both	7	10-14 years	632	Gout	2	Percent	1992	0	0	0
6	Incidence	5	East Asia	3	Both	7	10-14 years	632	Gout	3	Rate	1992	0	0	0
6	Incidence	5	East Asia	3	Both	7	10-14 years	632	Gout	1	Number	1993	0	0	0
6	Incidence	5	East Asia	3	Both	7	10-14 years	632	Gout	2	Percent	1993	0	0	0
6	Incidence	5	East Asia	3	Both	7	10-14 years	632	Gout	3	Rate	1993	0	0	0
6	Incidence	5	East Asia	3	Both	7	10-14 years	632	Gout	1	Number	1994	0	0	0
6	Incidence	5	East Asia	3	Both	7	10-14 years	632	Gout	2	Percent	1994	0	0	0
6	Incidence	5	East Asia	3	Both	7	10-14 years	632	Gout	3	Rate	1994	0	0	0
6	Incidence	5	East Asia	3	Both	7	10-14 years	632	Gout	1	Number	1995	0	0	0
6	Incidence	5	East Asia	3	Both	7	10-14 years	632	Gout	2	Percent	1995	0	0	0
6	Incidence	5	East Asia	3	Both	7	10-14 years	632	Gout	3	Rate	1995	0	0	0
6	Incidence	5	East Asia	3	Both	7	10-14 years	632	Gout	1	Number	1996	0	0	0
6	Incidence	5	East Asia	3	Both	7	10-14 years	632	Gout	2	Percent	1996	0	0	0
6	Incidence	5	East Asia	3	Both	7	10-14 years	632	Gout	3	Rate	1996	0	0	0
6	Incidence	5	East Asia	3	Both	7	10-14 years	632	Gout	1	Number	1997	0	0	0
6	Incidence	5	East Asia	3	Both	7	10-14 years	632	Gout	2	Percent	1997	0	0	0
6	Incidence	5	East Asia	3	Both	7	10-14 years	632	Gout	3	Rate	1997	0	0	0
6	Incidence	5	East Asia	3	Both	7	10-14 years	632	Gout	1	Number	1998	0	0	0
6	Incidence	5	East Asia	3	Both	7	10-14 years	632	Gout	2	Percent	1998	0	0	0
6	Incidence	5	East Asia	3	Both	7	10-14 years	632	Gout	3	Rate	1998	0	0	0
6	Incidence	5	East Asia	3	Both	7	10-14 years	632	Gout	1	Number	1999	0	0	0
6	Incidence	5	East Asia	3	Both	7	10-14 years	632	Gout	2	Percent	1999	0	0	0
6	Incidence	5	East Asia	3	Both	7	10-14 years	632	Gout	3	Rate	1999	0	0	0
6	Incidence	5	East Asia	3	Both	7	10-14 years	632	Gout	1	Number	2000	0	0	0
6	Incidence	5	East Asia	3	Both	7	10-14 years	632	Gout	2	Percent	2000	0	0	0
6	Incidence	5	East Asia	3	Both	7	10-14 years	632	Gout	3	Rate	2000	0	0	0
6	Incidence	5	East Asia	3	Both	7	10-14 years	632	Gout	1	Number	2001	0	0	0
6	Incidence	5	East Asia	3	Both	7	10-14 years	632	Gout	2	Percent	2001	0	0	0
6	Incidence	5	East Asia	3	Both	7	10-14 years	632	Gout	3	Rate	2001	0	0	0
6	Incidence	5	East Asia	3	Both	7	10-14 years	632	Gout	1	Number	2002	0	0	0
6	Incidence	5	East Asia	3	Both	7	10-14 years	632	Gout	2	Percent	2002	0	0	0
6	Incidence	5	East Asia	3	Both	7	10-14 years	632	Gout	3	Rate	2002	0	0	0
6	Incidence	5	East Asia	3	Both	7	10-14 years	632	Gout	1	Number	2003	0	0	0
6	Incidence	5	East Asia	3	Both	7	10-14 years	632	Gout	2	Percent	2003	0	0	0
6	Incidence	5	East Asia	3	Both	7	10-14 years	632	Gout	3	Rate	2003	0	0	0
6	Incidence	5	East Asia	3	Both	7	10-14 years	632	Gout	1	Number	2004	0	0	0
6	Incidence	5	East Asia	3	Both	7	10-14 years	632	Gout	2	Percent	2004	0	0	0
6	Incidence	5	East Asia	3	Both	7	10-14 years	632	Gout	3	Rate	2004	0	0	0
6	Incidence	5	East Asia	3	Both	7	10-14 years	632	Gout	1	Number	2005	0	0	0
6	Incidence	5	East Asia	3	Both	7	10-14 years	632	Gout	2	Percent	2005	0	0	0
6	Incidence	5	East Asia	3	Both	7	10-14 years	632	Gout	3	Rate	2005	0	0	0
6	Incidence	5	East Asia	3	Both	7	10-14 years	632	Gout	1	Number	2006	0	0	0
6	Incidence	5	East Asia	3	Both	7	10-14 years	632	Gout	2	Percent	2006	0	0	0
6	Incidence	5	East Asia	3	Both	7	10-14 years	632	Gout	3	Rate	2006	0	0	0
6	Incidence	5	East Asia	3	Both	7	10-14 years	632	Gout	1	Number	2007	0	0	0
6	Incidence	5	East Asia	3	Both	7	10-14 years	632	Gout	2	Percent	2007	0	0	0
6	Incidence	5	East Asia	3	Both	7	10-14 years	632	Gout	3	Rate	2007	0	0	0
6	Incidence	5	East Asia	3	Both	7	10-14 years	632	Gout	1	Number	2008	0	0	0
6	Incidence	5	East Asia	3	Both	7	10-14 years	632	Gout	2	Percent	2008	0	0	0
6	Incidence	5	East Asia	3	Both	7	10-14 years	632	Gout	3	Rate	2008	0	0	0
6	Incidence	5	East Asia	3	Both	7	10-14 years	632	Gout	1	Number	2009	0	0	0
6	Incidence	5	East Asia	3	Both	7	10-14 years	632	Gout	2	Percent	2009	0	0	0
6	Incidence	5	East Asia	3	Both	7	10-14 years	632	Gout	3	Rate	2009	0	0	0
6	Incidence	5	East Asia	3	Both	7	10-14 years	632	Gout	1	Number	2010	0	0	0
6	Incidence	5	East Asia	3	Both	7	10-14 years	632	Gout	2	Percent	2010	0	0	0
6	Incidence	5	East Asia	3	Both	7	10-14 years	632	Gout	3	Rate	2010	0	0	0
6	Incidence	5	East Asia	3	Both	7	10-14 years	632	Gout	1	Number	2011	0	0	0
6	Incidence	5	East Asia	3	Both	7	10-14 years	632	Gout	2	Percent	2011	0	0	0
6	Incidence	5	East Asia	3	Both	7	10-14 years	632	Gout	3	Rate	2011	0	0	0
6	Incidence	5	East Asia	3	Both	7	10-14 years	632	Gout	1	Number	2012	0	0	0
6	Incidence	5	East Asia	3	Both	7	10-14 years	632	Gout	2	Percent	2012	0	0	0
6	Incidence	5	East Asia	3	Both	7	10-14 years	632	Gout	3	Rate	2012	0	0	0
6	Incidence	5	East Asia	3	Both	7	10-14 years	632	Gout	1	Number	2013	0	0	0
6	Incidence	5	East Asia	3	Both	7	10-14 years	632	Gout	2	Percent	2013	0	0	0
6	Incidence	5	East Asia	3	Both	7	10-14 years	632	Gout	3	Rate	2013	0	0	0
6	Incidence	5	East Asia	3	Both	7	10-14 years	632	Gout	1	Number	2014	0	0	0
6	Incidence	5	East Asia	3	Both	7	10-14 years	632	Gout	2	Percent	2014	0	0	0
6	Incidence	5	East Asia	3	Both	7	10-14 years	632	Gout	3	Rate	2014	0	0	0
6	Incidence	5	East Asia	3	Both	7	10-14 years	632	Gout	1	Number	2015	0	0	0
6	Incidence	5	East Asia	3	Both	7	10-14 years	632	Gout	2	Percent	2015	0	0	0
6	Incidence	5	East Asia	3	Both	7	10-14 years	632	Gout	3	Rate	2015	0	0	0
6	Incidence	5	East Asia	3	Both	7	10-14 years	632	Gout	1	Number	2016	0	0	0
6	Incidence	5	East Asia	3	Both	7	10-14 years	632	Gout	2	Percent	2016	0	0	0
6	Incidence	5	East Asia	3	Both	7	10-14 years	632	Gout	3	Rate	2016	0	0	0
6	Incidence	5	East Asia	3	Both	7	10-14 years	632	Gout	1	Number	2017	0	0	0
6	Incidence	5	East Asia	3	Both	7	10-14 years	632	Gout	2	Percent	2017	0	0	0
6	Incidence	5	East Asia	3	Both	7	10-14 years	632	Gout	3	Rate	2017	0	0	0
6	Incidence	5	East Asia	3	Both	7	10-14 years	632	Gout	1	Number	2018	0	0	0
6	Incidence	5	East Asia	3	Both	7	10-14 years	632	Gout	2	Percent	2018	0	0	0
6	Incidence	5	East Asia	3	Both	7	10-14 years	632	Gout	3	Rate	2018	0	0	0
6	Incidence	5	East Asia	3	Both	7	10-14 years	632	Gout	1	Number	2019	0	0	0
6	Incidence	5	East Asia	3	Both	7	10-14 years	632	Gout	2	Percent	2019	0	0	0
6	Incidence	5	East Asia	3	Both	7	10-14 years	632	Gout	3	Rate	2019	0	0	0
6	Incidence	5	East Asia	3	Both	7	10-14 years	632	Gout	1	Number	2020	0	0	0
6	Incidence	5	East Asia	3	Both	7	10-14 years	632	Gout	2	Percent	2020	0	0	0
6	Incidence	5	East Asia	3	Both	7	10-14 years	632	Gout	3	Rate	2020	0	0	0
6	Incidence	5	East Asia	3	Both	7	10-14 years	632	Gout	1	Number	2021	0	0	0
6	Incidence	5	East Asia	3	Both	7	10-14 years	632	Gout	2	Percent	2021	0	0	0
6	Incidence	5	East Asia	3	Both	7	10-14 years	632	Gout	3	Rate	2021	0	0	0
6	Incidence	5	East Asia	3	Both	8	15-19 years	632	Gout	1	Number	1990	4087.7338815725343	8651.565865980116	1386.0398439254518
6	Incidence	5	East Asia	3	Both	8	15-19 years	632	Gout	2	Percent	1990	1.1142291151e-05	2.29111112265e-05	3.6638014372e-06
6	Incidence	5	East Asia	3	Both	8	15-19 years	632	Gout	3	Rate	1990	3.1370238133900004	6.63942	1.06368
6	Incidence	5	East Asia	3	Both	8	15-19 years	632	Gout	1	Number	1991	3903.7500283026743	8258.742367153985	1316.8515423857214
6	Incidence	5	East Asia	3	Both	8	15-19 years	632	Gout	2	Percent	1991	1.11356815322e-05	2.29380073681e-05	3.6439168188e-06
6	Incidence	5	East Asia	3	Both	8	15-19 years	632	Gout	3	Rate	1991	3.13314	6.628446738429999	1.0569
6	Incidence	5	East Asia	3	Both	8	15-19 years	632	Gout	1	Number	1992	3703.646747977751	7828.851129856048	1245.051414138211
6	Incidence	5	East Asia	3	Both	8	15-19 years	632	Gout	2	Percent	1992	1.11437452229e-05	2.29466430419e-05	3.6305934421e-06
6	Incidence	5	East Asia	3	Both	8	15-19 years	632	Gout	3	Rate	1992	3.13242	6.621371957339999	1.05302
6	Incidence	5	East Asia	3	Both	8	15-19 years	632	Gout	1	Number	1993	3515.823058731854	7422.475270829578	1179.5094340236983
6	Incidence	5	East Asia	3	Both	8	15-19 years	632	Gout	2	Percent	1993	1.11678078109e-05	2.30030690092e-05	3.6235438804e-06
6	Incidence	5	East Asia	3	Both	8	15-19 years	632	Gout	3	Rate	1993	3.1348370044299996	6.618151640380001	1.05169
6	Incidence	5	East Asia	3	Both	8	15-19 years	632	Gout	1	Number	1994	3369.1571900707286	7101.798593394023	1128.8332261826672
6	Incidence	5	East Asia	3	Both	8	15-19 years	632	Gout	2	Percent	1994	1.12058288072e-05	2.30565355621e-05	3.6218039736e-06
6	Incidence	5	East Asia	3	Both	8	15-19 years	632	Gout	3	Rate	1994	3.13958	6.617886058730001	1.0519151693700002
6	Incidence	5	East Asia	3	Both	8	15-19 years	632	Gout	1	Number	1995	3269.9187754645027	6880.822158759716	1097.5088556221283
6	Incidence	5	East Asia	3	Both	8	15-19 years	632	Gout	2	Percent	1995	1.12541793395e-05	2.31221379463e-05	3.636279136e-06
6	Incidence	5	East Asia	3	Both	8	15-19 years	632	Gout	3	Rate	1995	3.14509	6.6181543430200005	1.05561
6	Incidence	5	East Asia	3	Both	8	15-19 years	632	Gout	1	Number	1996	3212.458036779868	6745.429193282056	1081.6942974268904
6	Incidence	5	East Asia	3	Both	8	15-19 years	632	Gout	2	Percent	1996	1.13264104145e-05	2.32260066431e-05	3.6577803178e-06
6	Incidence	5	East Asia	3	Both	8	15-19 years	632	Gout	3	Rate	1996	3.15668	6.62831	1.06291
6	Incidence	5	East Asia	3	Both	8	15-19 years	632	Gout	1	Number	1997	3198.01401488506	6689.775192925224	1085.18990538886
6	Incidence	5	East Asia	3	Both	8	15-19 years	632	Gout	2	Percent	1997	1.14344088908e-05	2.3387295653e-05	3.6997528282e-06
6	Incidence	5	East Asia	3	Both	8	15-19 years	632	Gout	3	Rate	1997	3.17775	6.64738	1.07831
6	Incidence	5	East Asia	3	Both	8	15-19 years	632	Gout	1	Number	1998	3233.7434636070057	6741.636095332188	1106.3856837058863
6	Incidence	5	East Asia	3	Both	8	15-19 years	632	Gout	2	Percent	1998	1.15472271644e-05	2.35376280733e-05	3.7449842472e-06
6	Incidence	5	East Asia	3	Both	8	15-19 years	632	Gout	3	Rate	1998	3.20172	6.67488	1.0954306837299999
6	Incidence	5	East Asia	3	Both	8	15-19 years	632	Gout	1	Number	1999	3327.5182037041486	6919.993926870704	1146.302326987802
6	Incidence	5	East Asia	3	Both	8	15-19 years	632	Gout	2	Percent	1999	1.16404108025e-05	2.36317362861e-05	3.7919574337e-06
6	Incidence	5	East Asia	3	Both	8	15-19 years	632	Gout	3	Rate	1999	3.22235	6.7012936752700005	1.11007
6	Incidence	5	East Asia	3	Both	8	15-19 years	632	Gout	1	Number	2000	3478.270159809747	7224.926536798115	1203.365544840269
6	Incidence	5	East Asia	3	Both	8	15-19 years	632	Gout	2	Percent	2000	1.16907119044e-05	2.36598852883e-05	3.8166039963e-06
6	Incidence	5	East Asia	3	Both	8	15-19 years	632	Gout	3	Rate	2000	3.23359	6.71668	1.11871
6	Incidence	5	East Asia	3	Both	8	15-19 years	632	Gout	1	Number	2001	3687.929697915391	7652.351702296402	1275.6275951191703
6	Incidence	5	East Asia	3	Both	8	15-19 years	632	Gout	2	Percent	2001	1.16455004844e-05	2.35881366156e-05	3.7915441555e-06
6	Incidence	5	East Asia	3	Both	8	15-19 years	632	Gout	3	Rate	2001	3.2404163464000004	6.723773926220001	1.12084
6	Incidence	5	East Asia	3	Both	8	15-19 years	632	Gout	1	Number	2002	3925.61787203793	8147.435952707364	1357.2443757574038
6	Incidence	5	East Asia	3	Both	8	15-19 years	632	Gout	2	Percent	2002	1.15252571024e-05	2.3382546811e-05	3.7542260328e-06
6	Incidence	5	East Asia	3	Both	8	15-19 years	632	Gout	3	Rate	2002	3.2516	6.74853	1.12421
6	Incidence	5	East Asia	3	Both	8	15-19 years	632	Gout	1	Number	2003	4143.797715309812	8605.602762868473	1431.6276673945015
6	Incidence	5	East Asia	3	Both	8	15-19 years	632	Gout	2	Percent	2003	1.1381707929e-05	2.31568051501e-05	3.7388979931e-06
6	Incidence	5	East Asia	3	Both	8	15-19 years	632	Gout	3	Rate	2003	3.26558	6.781775282510001	1.12822
6	Incidence	5	East Asia	3	Both	8	15-19 years	632	Gout	1	Number	2004	4297.481583818853	8929.621306984594	1489.049377384652
6	Incidence	5	East Asia	3	Both	8	15-19 years	632	Gout	2	Percent	2004	1.12649739849e-05	2.29816260896e-05	3.7309674806e-06
6	Incidence	5	East Asia	3	Both	8	15-19 years	632	Gout	3	Rate	2004	3.27867	6.81265	1.1360361023699999
6	Incidence	5	East Asia	3	Both	8	15-19 years	632	Gout	1	Number	2005	4353.367075825437	9045.93135863213	1513.1377366555223
6	Incidence	5	East Asia	3	Both	8	15-19 years	632	Gout	2	Percent	2005	1.12217914389e-05	2.29030871939e-05	3.7021893516e-06
6	Incidence	5	East Asia	3	Both	8	15-19 years	632	Gout	3	Rate	2005	3.2881	6.8324	1.1428740451100001
6	Incidence	5	East Asia	3	Both	8	15-19 years	632	Gout	1	Number	2006	4287.983637354268	8879.068290070245	1487.8530377901425
6	Incidence	5	East Asia	3	Both	8	15-19 years	632	Gout	2	Percent	2006	1.12581090271e-05	2.28932610643e-05	3.6906692239e-06
6	Incidence	5	East Asia	3	Both	8	15-19 years	632	Gout	3	Rate	2006	3.2930267464500003	6.81882	1.14262
6	Incidence	5	East Asia	3	Both	8	15-19 years	632	Gout	1	Number	2007	4133.832806741013	8529.175583341465	1432.391433806459
6	Incidence	5	East Asia	3	Both	8	15-19 years	632	Gout	2	Percent	2007	1.13369722634e-05	2.29927479363e-05	3.6919206563e-06
6	Incidence	5	East Asia	3	Both	8	15-19 years	632	Gout	3	Rate	2007	3.29615	6.800809846900001	1.14213
6	Incidence	5	East Asia	3	Both	8	15-19 years	632	Gout	1	Number	2008	3921.215188347302	8064.679918735703	1356.0756458490307
6	Incidence	5	East Asia	3	Both	8	15-19 years	632	Gout	2	Percent	2008	1.14172355053e-05	2.31311117546e-05	3.7092858866e-06
6	Incidence	5	East Asia	3	Both	8	15-19 years	632	Gout	3	Rate	2008	3.29882	6.78462	1.14083
6	Incidence	5	East Asia	3	Both	8	15-19 years	632	Gout	1	Number	2009	3678.5372384770944	7555.128643605669	1269.428497059037
6	Incidence	5	East Asia	3	Both	8	15-19 years	632	Gout	2	Percent	2009	1.1524502518e-05	2.33549739885e-05	3.7348861347e-06
6	Incidence	5	East Asia	3	Both	8	15-19 years	632	Gout	3	Rate	2009	3.3029135672599996	6.783657546910001	1.1398043118199999
6	Incidence	5	East Asia	3	Both	8	15-19 years	632	Gout	1	Number	2010	3438.1966208840818	7059.762541851148	1181.600589018041
6	Incidence	5	East Asia	3	Both	8	15-19 years	632	Gout	2	Percent	2010	1.15844924106e-05	2.34849866611e-05	3.7458105032e-06
6	Incidence	5	East Asia	3	Both	8	15-19 years	632	Gout	3	Rate	2010	3.3099987814099996	6.79653	1.13754
6	Incidence	5	East Asia	3	Both	8	15-19 years	632	Gout	1	Number	2011	3241.4710999533745	6640.477750268534	1121.391811166705
6	Incidence	5	East Asia	3	Both	8	15-19 years	632	Gout	2	Percent	2011	1.1643347974e-05	2.36708967472e-05	3.7708103912e-06
6	Incidence	5	East Asia	3	Both	8	15-19 years	632	Gout	3	Rate	2011	3.32653	6.81474	1.15082
6	Incidence	5	East Asia	3	Both	8	15-19 years	632	Gout	1	Number	2012	3086.8296784445865	6329.8660480456565	1073.8683797580825
6	Incidence	5	East Asia	3	Both	8	15-19 years	632	Gout	2	Percent	2012	1.17286063027e-05	2.39019689436e-05	3.808554003e-06
6	Incidence	5	East Asia	3	Both	8	15-19 years	632	Gout	3	Rate	2012	3.3525838475499996	6.874822675839999	1.16632
6	Incidence	5	East Asia	3	Both	8	15-19 years	632	Gout	1	Number	2013	2957.88886464844	6077.556027113027	1034.5248541587748
6	Incidence	5	East Asia	3	Both	8	15-19 years	632	Gout	2	Percent	2013	1.18206674999e-05	2.41568292631e-05	3.8506671437e-06
6	Incidence	5	East Asia	3	Both	8	15-19 years	632	Gout	3	Rate	2013	3.38138	6.94769	1.1826401237100002
6	Incidence	5	East Asia	3	Both	8	15-19 years	632	Gout	1	Number	2014	2846.7955768559145	5860.808182495372	1000.2253390204056
6	Incidence	5	East Asia	3	Both	8	15-19 years	632	Gout	2	Percent	2014	1.1904126808e-05	2.44128872186e-05	3.8917531849e-06
6	Incidence	5	East Asia	3	Both	8	15-19 years	632	Gout	3	Rate	2014	3.40721	7.01455	1.19713
6	Incidence	5	East Asia	3	Both	8	15-19 years	632	Gout	1	Number	2015	2752.306695574414	5679.51903888163	970.6516371501672
6	Incidence	5	East Asia	3	Both	8	15-19 years	632	Gout	2	Percent	2015	1.19640782857e-05	2.46328509812e-05	3.9390114506e-06
6	Incidence	5	East Asia	3	Both	8	15-19 years	632	Gout	3	Rate	2015	3.42407	7.065728544730001	1.20756
6	Incidence	5	East Asia	3	Both	8	15-19 years	632	Gout	1	Number	2016	2678.416078637743	5519.832090409134	946.5854565995968
6	Incidence	5	East Asia	3	Both	8	15-19 years	632	Gout	2	Percent	2016	1.20207256301e-05	2.46669637579e-05	3.9725920664e-06
6	Incidence	5	East Asia	3	Both	8	15-19 years	632	Gout	3	Rate	2016	3.4331219861499997	7.07517	1.21331
6	Incidence	5	East Asia	3	Both	8	15-19 years	632	Gout	1	Number	2017	2632.028319933524	5415.302028607802	932.057192332662
6	Incidence	5	East Asia	3	Both	8	15-19 years	632	Gout	2	Percent	2017	1.20993503903e-05	2.47625516325e-05	4.0126550173e-06
6	Incidence	5	East Asia	3	Both	8	15-19 years	632	Gout	3	Rate	2017	3.44111	7.0799641949600005	1.21857
6	Incidence	5	East Asia	3	Both	8	15-19 years	632	Gout	1	Number	2018	2608.495532004324	5352.707627013253	924.4912450391972
6	Incidence	5	East Asia	3	Both	8	15-19 years	632	Gout	2	Percent	2018	1.21758168895e-05	2.48613838028e-05	4.0501779462e-06
6	Incidence	5	East Asia	3	Both	8	15-19 years	632	Gout	3	Rate	2018	3.44803	7.0754510679400004	1.2220343465099999
6	Incidence	5	East Asia	3	Both	8	15-19 years	632	Gout	1	Number	2019	2604.7239578920007	5327.193499620864	922.611325731424
6	Incidence	5	East Asia	3	Both	8	15-19 years	632	Gout	2	Percent	2019	1.22172764126e-05	2.48966853938e-05	4.0720785004e-06
6	Incidence	5	East Asia	3	Both	8	15-19 years	632	Gout	3	Rate	2019	3.4514909011499997	7.05901	1.22254
6	Incidence	5	East Asia	3	Both	8	15-19 years	632	Gout	1	Number	2020	2625.944260558721	5387.989315299421	921.8214258706668
6	Incidence	5	East Asia	3	Both	8	15-19 years	632	Gout	2	Percent	2020	1.22255512211e-05	2.49170740512e-05	4.0066719862e-06
6	Incidence	5	East Asia	3	Both	8	15-19 years	632	Gout	3	Rate	2020	3.4524	7.083727295969999	1.21194
6	Incidence	5	East Asia	3	Both	8	15-19 years	632	Gout	1	Number	2021	2696.731898975282	5581.017427735511	953.514359987362
6	Incidence	5	East Asia	3	Both	8	15-19 years	632	Gout	2	Percent	2021	1.23992790963e-05	2.53354700362e-05	4.1268166123e-06
6	Incidence	5	East Asia	3	Both	8	15-19 years	632	Gout	3	Rate	2021	3.47519	7.1920841506799995	1.22876
6	Incidence	5	East Asia	3	Both	9	20-24 years	632	Gout	1	Number	1990	30581.19707147061	43934.02048261565	17997.55509088234
6	Incidence	5	East Asia	3	Both	9	20-24 years	632	Gout	2	Percent	1990	7.26128265583e-05	0.0001078111704673	4.31261763923e-05
6	Incidence	5	East Asia	3	Both	9	20-24 years	632	Gout	3	Rate	1990	22.515126803370002	32.346	13.2505
6	Incidence	5	East Asia	3	Both	9	20-24 years	632	Gout	1	Number	1991	30213.470516448364	43366.70627854575	17727.414503642998
6	Incidence	5	East Asia	3	Both	9	20-24 years	632	Gout	2	Percent	1991	7.22757765187e-05	0.0001074296715003	4.3012419173e-05
6	Incidence	5	East Asia	3	Both	9	20-24 years	632	Gout	3	Rate	1991	22.3661	32.1031	13.1231
6	Incidence	5	East Asia	3	Both	9	20-24 years	632	Gout	1	Number	1992	29649.134280647955	42611.517634057054	17342.985144605766
6	Incidence	5	East Asia	3	Both	9	20-24 years	632	Gout	2	Percent	1992	7.20588868699e-05	0.0001069082373952	4.29775061402e-05
6	Incidence	5	East Asia	3	Both	9	20-24 years	632	Gout	3	Rate	1992	22.252250290560003	31.9808	13.016246699489999
6	Incidence	5	East Asia	3	Both	9	20-24 years	632	Gout	1	Number	1993	28963.96248448123	41671.00289592913	16888.562106178586
6	Incidence	5	East Asia	3	Both	9	20-24 years	632	Gout	2	Percent	1993	7.18864025457e-05	0.000106185715739	4.27986177739e-05
6	Incidence	5	East Asia	3	Both	9	20-24 years	632	Gout	3	Rate	1993	22.154222793259997	31.873701074899998	12.9179
6	Incidence	5	East Asia	3	Both	9	20-24 years	632	Gout	1	Number	1994	28108.29251863313	40453.1206330721	16335.305188817989
6	Incidence	5	East Asia	3	Both	9	20-24 years	632	Gout	2	Percent	1994	7.17520920558e-05	0.0001055002273931	4.26358422377e-05
6	Incidence	5	East Asia	3	Both	9	20-24 years	632	Gout	3	Rate	1994	22.0677	31.7596	12.8248
6	Incidence	5	East Asia	3	Both	9	20-24 years	632	Gout	1	Number	1995	27056.60017282648	38948.5010689316	15669.478110988784
6	Incidence	5	East Asia	3	Both	9	20-24 years	632	Gout	2	Percent	1995	7.17046402197e-05	0.0001052558549765	4.25381364195e-05
6	Incidence	5	East Asia	3	Both	9	20-24 years	632	Gout	3	Rate	1995	22.0027	31.6732	12.742550360240001
6	Incidence	5	East Asia	3	Both	9	20-24 years	632	Gout	1	Number	1996	25920.96523277854	37230.60998277314	15109.074137294445
6	Incidence	5	East Asia	3	Both	9	20-24 years	632	Gout	2	Percent	1996	7.20252448467e-05	0.0001057861766958	4.2947324259e-05
6	Incidence	5	East Asia	3	Both	9	20-24 years	632	Gout	3	Rate	1996	22.0432	31.660987527310002	12.8488
6	Incidence	5	East Asia	3	Both	9	20-24 years	632	Gout	1	Number	1997	24827.35360108465	35583.52662299035	14576.576583224356
6	Incidence	5	East Asia	3	Both	9	20-24 years	632	Gout	2	Percent	1997	7.28670199566e-05	0.0001070730112251	4.3758949723e-05
6	Incidence	5	East Asia	3	Both	9	20-24 years	632	Gout	3	Rate	1997	22.229	31.8595	13.0511
6	Incidence	5	East Asia	3	Both	9	20-24 years	632	Gout	1	Number	1998	23888.34114920885	34172.26765850918	14125.764279897896
6	Incidence	5	East Asia	3	Both	9	20-24 years	632	Gout	2	Percent	1998	7.40467253754e-05	0.000108859070675	4.47871426147e-05
6	Incidence	5	East Asia	3	Both	9	20-24 years	632	Gout	3	Rate	1998	22.514977026409998	32.2077	13.313660260279999
6	Incidence	5	East Asia	3	Both	9	20-24 years	632	Gout	1	Number	1999	23235.329957225196	33238.11242124108	13788.009231977812
6	Incidence	5	East Asia	3	Both	9	20-24 years	632	Gout	2	Percent	1999	7.53516345673e-05	0.000110855457886	4.57846283256e-05
6	Incidence	5	East Asia	3	Both	9	20-24 years	632	Gout	3	Rate	1999	22.842850404580002	32.6767	13.555109087880002
6	Incidence	5	East Asia	3	Both	9	20-24 years	632	Gout	1	Number	2000	22857.26863505589	32727.6175602585	13577.822539313664
6	Incidence	5	East Asia	3	Both	9	20-24 years	632	Gout	2	Percent	2000	7.65045260047e-05	0.0001125403856579	4.65189461816e-05
6	Incidence	5	East Asia	3	Both	9	20-24 years	632	Gout	3	Rate	2000	23.1377	33.129115136660005	13.7444
6	Incidence	5	East Asia	3	Both	9	20-24 years	632	Gout	1	Number	2001	22742.2164715446	32561.344546537526	13543.116410888771
6	Incidence	5	East Asia	3	Both	9	20-24 years	632	Gout	2	Percent	2001	7.72908880717e-05	0.0001136266154657	4.69914723488e-05
6	Incidence	5	East Asia	3	Both	9	20-24 years	632	Gout	3	Rate	2001	23.4477	33.5715	13.9633
6	Incidence	5	East Asia	3	Both	9	20-24 years	632	Gout	1	Number	2002	22950.174592914827	32851.556233172785	13672.31436549025
6	Incidence	5	East Asia	3	Both	9	20-24 years	632	Gout	2	Percent	2002	7.78299622682e-05	0.000113997987804	4.72963859594e-05
6	Incidence	5	East Asia	3	Both	9	20-24 years	632	Gout	3	Rate	2002	23.8285	34.1088	14.1956
6	Incidence	5	East Asia	3	Both	9	20-24 years	632	Gout	1	Number	2003	23511.42866967293	33677.13000702592	14005.548155061237
6	Incidence	5	East Asia	3	Both	9	20-24 years	632	Gout	2	Percent	2003	7.81134755162e-05	0.0001142816646876	4.74324304539e-05
6	Incidence	5	East Asia	3	Both	9	20-24 years	632	Gout	3	Rate	2003	24.194671672520002	34.6558	14.4125
6	Incidence	5	East Asia	3	Both	9	20-24 years	632	Gout	1	Number	2004	24475.266331921124	35286.09484139394	14578.021250663576
6	Incidence	5	East Asia	3	Both	9	20-24 years	632	Gout	2	Percent	2004	7.82657160929e-05	0.0001151038662519	4.74885143984e-05
6	Incidence	5	East Asia	3	Both	9	20-24 years	632	Gout	3	Rate	2004	24.4775	35.2893	14.579325624010002
6	Incidence	5	East Asia	3	Both	9	20-24 years	632	Gout	1	Number	2005	25814.64862707428	37218.65255519201	15379.134022319187
6	Incidence	5	East Asia	3	Both	9	20-24 years	632	Gout	2	Percent	2005	7.84050709449e-05	0.0001157715691671	4.75100972574e-05
6	Incidence	5	East Asia	3	Both	9	20-24 years	632	Gout	3	Rate	2005	24.6107	35.4829	14.6619
6	Incidence	5	East Asia	3	Both	9	20-24 years	632	Gout	1	Number	2006	27504.36033468225	39739.33707092053	16321.687095489053
6	Incidence	5	East Asia	3	Both	9	20-24 years	632	Gout	2	Percent	2006	7.86791879815e-05	0.0001158715609587	4.76338255919e-05
6	Incidence	5	East Asia	3	Both	9	20-24 years	632	Gout	3	Rate	2006	24.618361013050002	35.5695	14.6091
6	Incidence	5	East Asia	3	Both	9	20-24 years	632	Gout	1	Number	2007	29327.482547025174	42319.49292625492	17332.94598778746
6	Incidence	5	East Asia	3	Both	9	20-24 years	632	Gout	2	Percent	2007	7.91835410204e-05	0.0001162915253499	4.78858760672e-05
6	Incidence	5	East Asia	3	Both	9	20-24 years	632	Gout	3	Rate	2007	24.6076	35.5087	14.5434
6	Incidence	5	East Asia	3	Both	9	20-24 years	632	Gout	1	Number	2008	30958.94437383201	44657.164656584624	18261.045836257603
6	Incidence	5	East Asia	3	Both	9	20-24 years	632	Gout	2	Percent	2008	7.97526232569e-05	0.0001168649338589	4.81777935654e-05
6	Incidence	5	East Asia	3	Both	9	20-24 years	632	Gout	3	Rate	2008	24.6145	35.5055	14.518796558370001
6	Incidence	5	East Asia	3	Both	9	20-24 years	632	Gout	1	Number	2009	32099.844611284687	46340.03747561686	18938.17722638056
6	Incidence	5	East Asia	3	Both	9	20-24 years	632	Gout	2	Percent	2009	8.05318425226e-05	0.000118225029535	4.85420112257e-05
6	Incidence	5	East Asia	3	Both	9	20-24 years	632	Gout	3	Rate	2009	24.6518	35.5879	14.544
6	Incidence	5	East Asia	3	Both	9	20-24 years	632	Gout	1	Number	2010	32544.450829053578	46970.21108005229	19216.97505744656
6	Incidence	5	East Asia	3	Both	9	20-24 years	632	Gout	2	Percent	2010	8.10654651996e-05	0.000119071718282	4.87358157057e-05
6	Incidence	5	East Asia	3	Both	9	20-24 years	632	Gout	3	Rate	2010	24.7351	35.6993	14.605705435099999
6	Incidence	5	East Asia	3	Both	9	20-24 years	632	Gout	1	Number	2011	32143.687612917514	46320.58395209372	19018.71374979555
6	Incidence	5	East Asia	3	Both	9	20-24 years	632	Gout	2	Percent	2011	8.15650339154e-05	0.0001197257656415	4.90754447571e-05
6	Incidence	5	East Asia	3	Both	9	20-24 years	632	Gout	3	Rate	2011	24.8825	35.8569	14.722447256130001
6	Incidence	5	East Asia	3	Both	9	20-24 years	632	Gout	1	Number	2012	31110.91191182732	44807.56070704538	18446.46435175724
6	Incidence	5	East Asia	3	Both	9	20-24 years	632	Gout	2	Percent	2012	8.22198960182e-05	0.0001207040120882	4.94321156008e-05
6	Incidence	5	East Asia	3	Both	9	20-24 years	632	Gout	3	Rate	2012	25.0952	36.1434	14.8796
6	Incidence	5	East Asia	3	Both	9	20-24 years	632	Gout	1	Number	2013	29628.271866993648	42637.16328692106	17603.010148545873
6	Incidence	5	East Asia	3	Both	9	20-24 years	632	Gout	2	Percent	2013	8.29476848576e-05	0.0001220186170589	4.97643294352e-05
6	Incidence	5	East Asia	3	Both	9	20-24 years	632	Gout	3	Rate	2013	25.3389	36.4645	15.0546
6	Incidence	5	East Asia	3	Both	9	20-24 years	632	Gout	1	Number	2014	27876.384666354264	40075.72462512368	16596.127557460393
6	Incidence	5	East Asia	3	Both	9	20-24 years	632	Gout	2	Percent	2014	8.36565068821e-05	0.0001233962075754	5.00817734369e-05
6	Incidence	5	East Asia	3	Both	9	20-24 years	632	Gout	3	Rate	2014	25.5772	36.770369105730005	15.227316329819999
6	Incidence	5	East Asia	3	Both	9	20-24 years	632	Gout	1	Number	2015	26079.76011810156	37462.80783034091	15515.865049041986
6	Incidence	5	East Asia	3	Both	9	20-24 years	632	Gout	2	Percent	2015	8.42288316771e-05	0.0001245907584638	5.02611333087e-05
6	Incidence	5	East Asia	3	Both	9	20-24 years	632	Gout	3	Rate	2015	25.762561075360004	37.0072	15.327150984240001
6	Incidence	5	East Asia	3	Both	9	20-24 years	632	Gout	1	Number	2016	24537.340113632585	35268.16316483349	14566.037683609007
6	Incidence	5	East Asia	3	Both	9	20-24 years	632	Gout	2	Percent	2016	8.46309951886e-05	0.0001249188286334	5.0588615798e-05
6	Incidence	5	East Asia	3	Both	9	20-24 years	632	Gout	3	Rate	2016	25.8753	37.1912	15.360268737570001
6	Incidence	5	East Asia	3	Both	9	20-24 years	632	Gout	1	Number	2017	23250.020154055703	33465.05850827098	13749.34283073623
6	Incidence	5	East Asia	3	Both	9	20-24 years	632	Gout	2	Percent	2017	8.4911072557e-05	0.0001249679009275	5.08278629835e-05
6	Incidence	5	East Asia	3	Both	9	20-24 years	632	Gout	3	Rate	2017	25.9326	37.3262	15.335720895540002
6	Incidence	5	East Asia	3	Both	9	20-24 years	632	Gout	1	Number	2018	22155.61799319445	31927.405488703705	13020.97405230207
6	Incidence	5	East Asia	3	Both	9	20-24 years	632	Gout	2	Percent	2018	8.51073753051e-05	0.0001254483599437	5.09767108566e-05
6	Incidence	5	East Asia	3	Both	9	20-24 years	632	Gout	3	Rate	2018	25.962584309270003	37.4134	15.258348321649999
6	Incidence	5	East Asia	3	Both	9	20-24 years	632	Gout	1	Number	2019	21254.19667947457	30641.28543316338	12436.911531709797
6	Incidence	5	East Asia	3	Both	9	20-24 years	632	Gout	2	Percent	2019	8.53272349094e-05	0.0001262679638768	5.09735807854e-05
6	Incidence	5	East Asia	3	Both	9	20-24 years	632	Gout	3	Rate	2019	26.013193580379998	37.5021	15.2216
6	Incidence	5	East Asia	3	Both	9	20-24 years	632	Gout	1	Number	2020	20636.912593716865	29951.453527958227	12226.482419955884
6	Incidence	5	East Asia	3	Both	9	20-24 years	632	Gout	2	Percent	2020	8.61961861581e-05	0.0001284121468265	5.13618502296e-05
6	Incidence	5	East Asia	3	Both	9	20-24 years	632	Gout	3	Rate	2020	26.196520863430003	38.0204	15.520311012910001
6	Incidence	5	East Asia	3	Both	9	20-24 years	632	Gout	1	Number	2021	20212.13760353041	29031.25048389737	12042.535597841965
6	Incidence	5	East Asia	3	Both	9	20-24 years	632	Gout	2	Percent	2021	8.72198769929e-05	0.0001293903820364	5.18806753756e-05
6	Incidence	5	East Asia	3	Both	9	20-24 years	632	Gout	3	Rate	2021	26.403	37.9233	15.7311
6	Incidence	5	East Asia	3	Both	10	25-29 years	632	Gout	1	Number	1990	62768.64365682113	93914.88813687232	34428.700720435096
6	Incidence	5	East Asia	3	Both	10	25-29 years	632	Gout	2	Percent	1990	0.0001736884740331	0.0002684041954936	9.39635314619e-05
6	Incidence	5	East Asia	3	Both	10	25-29 years	632	Gout	3	Rate	1990	55.21484476420999	82.61284086168999	30.2854
6	Incidence	5	East Asia	3	Both	10	25-29 years	632	Gout	1	Number	1991	67093.83984933454	100677.09529965502	36839.03106235304
6	Incidence	5	East Asia	3	Both	10	25-29 years	632	Gout	2	Percent	1991	0.0001717866813909	0.0002652402384896	9.28984417178e-05
6	Incidence	5	East Asia	3	Both	10	25-29 years	632	Gout	3	Rate	1991	54.560940818480006	81.87095940188999	29.957626484290003
6	Incidence	5	East Asia	3	Both	10	25-29 years	632	Gout	1	Number	1992	70386.03585283524	105790.78985112354	38722.5493538364
6	Incidence	5	East Asia	3	Both	10	25-29 years	632	Gout	2	Percent	1992	0.0001706595345909	0.0002640788026054	9.22719258726e-05
6	Incidence	5	East Asia	3	Both	10	25-29 years	632	Gout	3	Rate	1992	54.1297	81.3574	29.7792
6	Incidence	5	East Asia	3	Both	10	25-29 years	632	Gout	1	Number	1993	72055.92673953826	108381.7115962249	39744.88856386402
6	Incidence	5	East Asia	3	Both	10	25-29 years	632	Gout	2	Percent	1993	0.0001702079921778	0.0002641148646967	9.20037460343e-05
6	Incidence	5	East Asia	3	Both	10	25-29 years	632	Gout	3	Rate	1993	53.8953	81.0657	29.727785789370003
6	Incidence	5	East Asia	3	Both	10	25-29 years	632	Gout	1	Number	1994	72561.95778174563	109172.65007424746	40142.6485844773
6	Incidence	5	East Asia	3	Both	10	25-29 years	632	Gout	2	Percent	1994	0.0001702564178388	0.0002648227789122	9.1984456721e-05
6	Incidence	5	East Asia	3	Both	10	25-29 years	632	Gout	3	Rate	1994	53.8089	80.95784944220999	29.768101242420002
6	Incidence	5	East Asia	3	Both	10	25-29 years	632	Gout	1	Number	1995	72305.02940906938	108829.81533281668	40121.10527933636
6	Incidence	5	East Asia	3	Both	10	25-29 years	632	Gout	2	Percent	1995	0.0001706572435234	0.0002657343565731	9.21194873025e-05
6	Incidence	5	East Asia	3	Both	10	25-29 years	632	Gout	3	Rate	1995	53.827	81.0177	29.8679
6	Incidence	5	East Asia	3	Both	10	25-29 years	632	Gout	1	Number	1996	71854.63057691327	108105.84217079377	39768.06639458028
6	Incidence	5	East Asia	3	Both	10	25-29 years	632	Gout	2	Percent	1996	0.0001719086654332	0.0002667391364017	9.30303843309e-05
6	Incidence	5	East Asia	3	Both	10	25-29 years	632	Gout	3	Rate	1996	54.112261881820004	81.41231254734001	29.948522537789998
6	Incidence	5	East Asia	3	Both	10	25-29 years	632	Gout	1	Number	1997	71492.67234058052	107495.12954167472	39521.91291572264
6	Incidence	5	East Asia	3	Both	10	25-29 years	632	Gout	2	Percent	1997	0.0001740549305708	0.0002686063135885	9.44930611986e-05
6	Incidence	5	East Asia	3	Both	10	25-29 years	632	Gout	3	Rate	1997	54.6732	82.2056	30.2239
6	Incidence	5	East Asia	3	Both	10	25-29 years	632	Gout	1	Number	1998	71117.65118679873	106825.33555793393	39385.4596169604
6	Incidence	5	East Asia	3	Both	10	25-29 years	632	Gout	2	Percent	1998	0.0001764861557122	0.0002714648439295	9.62239514006e-05
6	Incidence	5	East Asia	3	Both	10	25-29 years	632	Gout	3	Rate	1998	55.34211591131999	83.129	30.648856296130003
6	Incidence	5	East Asia	3	Both	10	25-29 years	632	Gout	1	Number	1999	70340.8716022467	105664.32300384228	38999.32175706422
6	Incidence	5	East Asia	3	Both	10	25-29 years	632	Gout	2	Percent	1999	0.0001787863564274	0.000274282847753	9.79475158551e-05
6	Incidence	5	East Asia	3	Both	10	25-29 years	632	Gout	3	Rate	1999	55.9893	84.1057	31.042333952609997
6	Incidence	5	East Asia	3	Both	10	25-29 years	632	Gout	1	Number	2000	68860.05493268074	103653.09483897676	38161.33820731536
6	Incidence	5	East Asia	3	Both	10	25-29 years	632	Gout	2	Percent	2000	0.0001806690568961	0.0002764291383485	9.93418459626e-05
6	Incidence	5	East Asia	3	Both	10	25-29 years	632	Gout	3	Rate	2000	56.53335223477001	85.0981	31.33
6	Incidence	5	East Asia	3	Both	10	25-29 years	632	Gout	1	Number	2001	66926.49026168187	100660.89526227736	36972.86498709376
6	Incidence	5	East Asia	3	Both	10	25-29 years	632	Gout	2	Percent	2001	0.0001824002490384	0.0002780639428496	0.0001005667984127
6	Incidence	5	East Asia	3	Both	10	25-29 years	632	Gout	3	Rate	2001	57.2309	86.07826577803999	31.6166
6	Incidence	5	East Asia	3	Both	10	25-29 years	632	Gout	1	Number	2002	64887.19264495761	97571.87591563346	35749.65515265981
6	Incidence	5	East Asia	3	Both	10	25-29 years	632	Gout	2	Percent	2002	0.0001842924747775	0.0002804129013843	0.0001023954902412
6	Incidence	5	East Asia	3	Both	10	25-29 years	632	Gout	3	Rate	2002	58.205756251729994	87.52489659468999	32.0685
6	Incidence	5	East Asia	3	Both	10	25-29 years	632	Gout	1	Number	2003	62981.83385300732	94699.96640507624	34675.817697227016
6	Incidence	5	East Asia	3	Both	10	25-29 years	632	Gout	2	Percent	2003	0.0001862015391212	0.0002829320102233	0.0001037682577827
6	Incidence	5	East Asia	3	Both	10	25-29 years	632	Gout	3	Rate	2003	59.2745	89.1256	32.6347
6	Incidence	5	East Asia	3	Both	10	25-29 years	632	Gout	1	Number	2004	61528.786782519404	92486.07952829376	33871.02117188692
6	Incidence	5	East Asia	3	Both	10	25-29 years	632	Gout	2	Percent	2004	0.0001880169380521	0.0002867831038571	0.0001047307046285
6	Incidence	5	East Asia	3	Both	10	25-29 years	632	Gout	3	Rate	2004	60.2226	90.5228	33.152
6	Incidence	5	East Asia	3	Both	10	25-29 years	632	Gout	1	Number	2005	60489.63309023207	90828.7812157122	33323.46915497992
6	Incidence	5	East Asia	3	Both	10	25-29 years	632	Gout	2	Percent	2005	0.0001895185041741	0.0002901052286681	0.0001053346343344
6	Incidence	5	East Asia	3	Both	10	25-29 years	632	Gout	3	Rate	2005	60.8128	91.314	33.5015
6	Incidence	5	East Asia	3	Both	10	25-29 years	632	Gout	1	Number	2006	59719.88036551383	89631.56560498697	32903.26458857628
6	Incidence	5	East Asia	3	Both	10	25-29 years	632	Gout	2	Percent	2006	0.0001911012662502	0.0002913906106431	0.000106428061411
6	Incidence	5	East Asia	3	Both	10	25-29 years	632	Gout	3	Rate	2006	61.057387330249995	91.639	33.6402
6	Incidence	5	East Asia	3	Both	10	25-29 years	632	Gout	1	Number	2007	59450.24775565171	89469.08763200014	32730.558838420453
6	Incidence	5	East Asia	3	Both	10	25-29 years	632	Gout	2	Percent	2007	0.0001931131982378	0.0002939404865217	0.0001071395194227
6	Incidence	5	East Asia	3	Both	10	25-29 years	632	Gout	3	Rate	2007	61.1722	92.0606	33.6786
6	Incidence	5	East Asia	3	Both	10	25-29 years	632	Gout	1	Number	2008	59959.65618947832	90356.1621947057	32971.50800503538
6	Incidence	5	East Asia	3	Both	10	25-29 years	632	Gout	2	Percent	2008	0.0001948124849134	0.000297236012387	0.0001075808112347
6	Incidence	5	East Asia	3	Both	10	25-29 years	632	Gout	3	Rate	2008	61.1818	92.1978	33.6435
6	Incidence	5	East Asia	3	Both	10	25-29 years	632	Gout	1	Number	2009	61572.29427978906	92850.17285081834	33834.33694433976
6	Incidence	5	East Asia	3	Both	10	25-29 years	632	Gout	2	Percent	2009	0.0001965495432058	0.0003006706189762	0.0001079258072067
6	Incidence	5	East Asia	3	Both	10	25-29 years	632	Gout	3	Rate	2009	61.151809707089996	92.2161	33.6033
6	Incidence	5	East Asia	3	Both	10	25-29 years	632	Gout	1	Number	2010	64448.64651410893	97140.05006437788	35464.28577859757
6	Incidence	5	East Asia	3	Both	10	25-29 years	632	Gout	2	Percent	2010	0.0001971676756671	0.000302392413989	0.0001078320866377
6	Incidence	5	East Asia	3	Both	10	25-29 years	632	Gout	3	Rate	2010	61.1458	92.16190980127999	33.6468
6	Incidence	5	East Asia	3	Both	10	25-29 years	632	Gout	1	Number	2011	68614.92345705701	103400.07546221196	37821.700631386346
6	Incidence	5	East Asia	3	Both	10	25-29 years	632	Gout	2	Percent	2011	0.0001973500504819	0.0003019618897788	0.0001083126308115
6	Incidence	5	East Asia	3	Both	10	25-29 years	632	Gout	3	Rate	2011	61.2584	92.3141	33.766681969429996
6	Incidence	5	East Asia	3	Both	10	25-29 years	632	Gout	1	Number	2012	73324.07026997006	110500.38655352028	40503.87598248634
6	Incidence	5	East Asia	3	Both	10	25-29 years	632	Gout	2	Percent	2012	0.0001978676086425	0.0003022539301657	0.000108859186402
6	Incidence	5	East Asia	3	Both	10	25-29 years	632	Gout	3	Rate	2012	61.54729560324999	92.7526	33.998440334710004
6	Incidence	5	East Asia	3	Both	10	25-29 years	632	Gout	1	Number	2013	77587.01857209348	116942.1543169778	42973.32686766882
6	Incidence	5	East Asia	3	Both	10	25-29 years	632	Gout	2	Percent	2013	0.0001987180483125	0.0003037246301147	0.0001095229109
6	Incidence	5	East Asia	3	Both	10	25-29 years	632	Gout	3	Rate	2013	61.9594	93.3876	34.3176
6	Incidence	5	East Asia	3	Both	10	25-29 years	632	Gout	1	Number	2014	80460.87856744515	121305.62440026132	44699.71322871465
6	Incidence	5	East Asia	3	Both	10	25-29 years	632	Gout	2	Percent	2014	0.0001997463970911	0.0003055367348436	0.0001100308339034
6	Incidence	5	East Asia	3	Both	10	25-29 years	632	Gout	3	Rate	2014	62.400312446870004	94.07688554872999	34.6662
6	Incidence	5	East Asia	3	Both	10	25-29 years	632	Gout	1	Number	2015	81238.11610519218	122480.8305222567	45258.80178079201
6	Incidence	5	East Asia	3	Both	10	25-29 years	632	Gout	2	Percent	2015	0.0002008114626283	0.0003075138606808	0.0001105441295127
6	Incidence	5	East Asia	3	Both	10	25-29 years	632	Gout	3	Rate	2015	62.7763	94.6464	34.9735
6	Incidence	5	East Asia	3	Both	10	25-29 years	632	Gout	1	Number	2016	79419.60221506511	119468.23213058247	44116.320002545006
6	Incidence	5	East Asia	3	Both	10	25-29 years	632	Gout	2	Percent	2016	0.0002015146134748	0.0003078910264893	0.0001105626443972
6	Incidence	5	East Asia	3	Both	10	25-29 years	632	Gout	3	Rate	2016	63.005	94.7763	34.9983
6	Incidence	5	East Asia	3	Both	10	25-29 years	632	Gout	1	Number	2017	75781.32179406253	113816.31356642656	41909.10067081199
6	Incidence	5	East Asia	3	Both	10	25-29 years	632	Gout	2	Percent	2017	0.0002018962960722	0.0003085873854156	0.0001109728636154
6	Incidence	5	East Asia	3	Both	10	25-29 years	632	Gout	3	Rate	2017	63.1529	94.84957299666999	34.9252
6	Incidence	5	East Asia	3	Both	10	25-29 years	632	Gout	1	Number	2018	71118.89916893885	106672.56523389586	39110.93681962603
6	Incidence	5	East Asia	3	Both	10	25-29 years	632	Gout	2	Percent	2018	0.0002022686198655	0.0003102270015711	0.0001113599057324
6	Incidence	5	East Asia	3	Both	10	25-29 years	632	Gout	3	Rate	2018	63.299637458389995	94.94430854478999	34.8108
6	Incidence	5	East Asia	3	Both	10	25-29 years	632	Gout	1	Number	2019	66160.80237411789	99007.25131973947	36167.82465738459
6	Incidence	5	East Asia	3	Both	10	25-29 years	632	Gout	2	Percent	2019	0.0002029965307942	0.0003124861634392	0.0001116950756757
6	Incidence	5	East Asia	3	Both	10	25-29 years	632	Gout	3	Rate	2019	63.5423	95.08881826998001	34.7364
6	Incidence	5	East Asia	3	Both	10	25-29 years	632	Gout	1	Number	2020	61841.26058079233	93468.84414870552	33316.1806740729
6	Incidence	5	East Asia	3	Both	10	25-29 years	632	Gout	2	Percent	2020	0.0002046558728132	0.0003167668778953	0.0001128084472542
6	Incidence	5	East Asia	3	Both	10	25-29 years	632	Gout	3	Rate	2020	64.16442166085001	96.9801	34.5678
6	Incidence	5	East Asia	3	Both	10	25-29 years	632	Gout	1	Number	2021	58416.39588027911	87350.82316142581	31704.150549571088
6	Incidence	5	East Asia	3	Both	10	25-29 years	632	Gout	2	Percent	2021	0.0002071533730026	0.0003177880278593	0.0001141496312446
6	Incidence	5	East Asia	3	Both	10	25-29 years	632	Gout	3	Rate	2021	64.7168	96.7719	35.1236
6	Incidence	5	East Asia	3	Both	11	30-34 years	632	Gout	1	Number	1990	83456.43279180797	114273.2871791502	55726.52634062157
6	Incidence	5	East Asia	3	Both	11	30-34 years	632	Gout	2	Percent	1990	0.0002860896608042	0.0004045726179452	0.000182137545657
6	Incidence	5	East Asia	3	Both	11	30-34 years	632	Gout	3	Rate	1990	91.0894	124.72473264916	60.8233
6	Incidence	5	East Asia	3	Both	11	30-34 years	632	Gout	1	Number	1991	80495.67408244098	110232.92453749067	53694.22371609404
6	Incidence	5	East Asia	3	Both	11	30-34 years	632	Gout	2	Percent	1991	0.0002823152877897	0.0003986966505848	0.0001801542762822
6	Incidence	5	East Asia	3	Both	11	30-34 years	632	Gout	3	Rate	1991	89.76434170140999	122.92568535788	59.876840587809994
6	Incidence	5	East Asia	3	Both	11	30-34 years	632	Gout	1	Number	1992	80956.8012620207	110842.3093141566	54116.81189801786
6	Incidence	5	East Asia	3	Both	11	30-34 years	632	Gout	2	Percent	1992	0.0002791823755049	0.0003947409446565	0.0001778075179346
6	Incidence	5	East Asia	3	Both	11	30-34 years	632	Gout	3	Rate	1992	88.66056663062001	121.38994867932999	59.2665
6	Incidence	5	East Asia	3	Both	11	30-34 years	632	Gout	1	Number	1993	85624.42532753837	117199.3371876906	57382.523892717145
6	Incidence	5	East Asia	3	Both	11	30-34 years	632	Gout	2	Percent	1993	0.0002766833111351	0.0003916632200252	0.0001758058645373
6	Incidence	5	East Asia	3	Both	11	30-34 years	632	Gout	3	Rate	1993	87.7905	120.16417802503999	58.8342
6	Incidence	5	East Asia	3	Both	11	30-34 years	632	Gout	1	Number	1994	92662.4045262182	126809.18065404533	62245.48851896638
6	Incidence	5	East Asia	3	Both	11	30-34 years	632	Gout	2	Percent	1994	0.0002751071796095	0.0003898392144021	0.0001744303965971
6	Incidence	5	East Asia	3	Both	11	30-34 years	632	Gout	3	Rate	1994	87.219	119.36	58.5889
6	Incidence	5	East Asia	3	Both	11	30-34 years	632	Gout	1	Number	1995	100419.71945531102	137484.76864225854	67484.3239000216
6	Incidence	5	East Asia	3	Both	11	30-34 years	632	Gout	2	Percent	1995	0.0002744958475932	0.0003894336144953	0.0001740594724737
6	Incidence	5	East Asia	3	Both	11	30-34 years	632	Gout	3	Rate	1995	86.9393	119.02868077192	58.4252
6	Incidence	5	East Asia	3	Both	11	30-34 years	632	Gout	1	Number	1996	107782.94994660892	147401.69502928582	72262.73385132621
6	Incidence	5	East Asia	3	Both	11	30-34 years	632	Gout	2	Percent	1996	0.0002752033372304	0.0003906918049846	0.0001743689506365
6	Incidence	5	East Asia	3	Both	11	30-34 years	632	Gout	3	Rate	1996	87.0781	119.08617870504999	58.3812
6	Incidence	5	East Asia	3	Both	11	30-34 years	632	Gout	1	Number	1997	113866.218262483	155734.34626104851	76179.37912602472
6	Incidence	5	East Asia	3	Both	11	30-34 years	632	Gout	2	Percent	1997	0.0002776102527135	0.000394239061929	0.0001761728386883
6	Incidence	5	East Asia	3	Both	11	30-34 years	632	Gout	3	Rate	1997	87.73764515348999	119.99840706894999	58.6987
6	Incidence	5	East Asia	3	Both	11	30-34 years	632	Gout	1	Number	1998	117605.28530934254	160906.4727029057	78559.55403837212
6	Incidence	5	East Asia	3	Both	11	30-34 years	632	Gout	2	Percent	1998	0.0002811289157058	0.000399325850642	0.0001791585324725
6	Incidence	5	East Asia	3	Both	11	30-34 years	632	Gout	3	Rate	1998	88.74789239150999	121.42405238823001	59.283006114760006
6	Incidence	5	East Asia	3	Both	11	30-34 years	632	Gout	1	Number	1999	119610.84204486232	163620.32944245962	79905.64339414382
6	Incidence	5	East Asia	3	Both	11	30-34 years	632	Gout	2	Percent	1999	0.0002851421056537	0.0004051591237351	0.0001824824508494
6	Incidence	5	East Asia	3	Both	11	30-34 years	632	Gout	3	Rate	1999	89.91480499683999	122.99796376168	60.06730009673001
6	Incidence	5	East Asia	3	Both	11	30-34 years	632	Gout	1	Number	2000	120430.80003246311	164649.50774204935	80431.75880630355
6	Incidence	5	East Asia	3	Both	11	30-34 years	632	Gout	2	Percent	2000	0.0002890039851386	0.0004108918343675	0.000185883443348
6	Incidence	5	East Asia	3	Both	11	30-34 years	632	Gout	3	Rate	2000	91.0508	124.48197314971	60.809802455020005
6	Incidence	5	East Asia	3	Both	11	30-34 years	632	Gout	1	Number	2001	121176.51396173977	165305.7243078166	81095.84130072052
6	Incidence	5	East Asia	3	Both	11	30-34 years	632	Gout	2	Percent	2001	0.0002932447077724	0.0004164347450481	0.0001875349098126
6	Incidence	5	East Asia	3	Both	11	30-34 years	632	Gout	3	Rate	2001	92.50064220883999	126.18687532220999	61.904878722220005
6	Incidence	5	East Asia	3	Both	11	30-34 years	632	Gout	1	Number	2002	122232.91517125058	166409.31309770883	82081.64377283325
6	Incidence	5	East Asia	3	Both	11	30-34 years	632	Gout	2	Percent	2002	0.0002980106515694	0.0004230642476797	0.0001906483492151
6	Incidence	5	East Asia	3	Both	11	30-34 years	632	Gout	3	Rate	2002	94.34740170565999	128.44565057126002	63.356
6	Incidence	5	East Asia	3	Both	11	30-34 years	632	Gout	1	Number	2003	123100.42978505336	167532.53720808396	82766.44563519358
6	Incidence	5	East Asia	3	Both	11	30-34 years	632	Gout	2	Percent	2003	0.0003023165323721	0.0004292231507806	0.0001937030254658
6	Incidence	5	East Asia	3	Both	11	30-34 years	632	Gout	3	Rate	2003	96.17095751029001	130.88308908071	64.6604
6	Incidence	5	East Asia	3	Both	11	30-34 years	632	Gout	1	Number	2004	122844.07644208024	167278.31846195486	82754.41683114487
6	Incidence	5	East Asia	3	Both	11	30-34 years	632	Gout	2	Percent	2004	0.0003057122104489	0.0004340790413233	0.0001960154235312
6	Incidence	5	East Asia	3	Both	11	30-34 years	632	Gout	3	Rate	2004	97.6307	132.94496850709	65.7693
6	Incidence	5	East Asia	3	Both	11	30-34 years	632	Gout	1	Number	2005	120725.6775118698	164571.87344346975	81343.00796561425
6	Incidence	5	East Asia	3	Both	11	30-34 years	632	Gout	2	Percent	2005	0.0003079883538887	0.0004373657613823	0.0001973981519264
6	Incidence	5	East Asia	3	Both	11	30-34 years	632	Gout	3	Rate	2005	98.4654	134.22694028354	66.3444
6	Incidence	5	East Asia	3	Both	11	30-34 years	632	Gout	1	Number	2006	116919.27413148522	159190.35780076773	78676.80322708155
6	Incidence	5	East Asia	3	Both	11	30-34 years	632	Gout	2	Percent	2006	0.000310749184247	0.0004420301479432	0.0001999123155051
6	Incidence	5	East Asia	3	Both	11	30-34 years	632	Gout	3	Rate	2006	98.8867	134.63823781913	66.5424
6	Incidence	5	East Asia	3	Both	11	30-34 years	632	Gout	1	Number	2007	112273.91772021192	152896.85018077545	75445.08295254825
6	Incidence	5	East Asia	3	Both	11	30-34 years	632	Gout	2	Percent	2007	0.0003149958304493	0.0004494710947077	0.0002029466303729
6	Incidence	5	East Asia	3	Both	11	30-34 years	632	Gout	3	Rate	2007	99.2443	135.153	66.6895
6	Incidence	5	East Asia	3	Both	11	30-34 years	632	Gout	1	Number	2008	107714.08832667505	146724.33630125818	72206.14116569003
6	Incidence	5	East Asia	3	Both	11	30-34 years	632	Gout	2	Percent	2008	0.0003195243959583	0.0004574595547153	0.0002060248333205
6	Incidence	5	East Asia	3	Both	11	30-34 years	632	Gout	3	Rate	2008	99.6211	135.70040678542	66.781
6	Incidence	5	East Asia	3	Both	11	30-34 years	632	Gout	1	Number	2009	104187.77145408223	142165.51739642507	69732.34558759347
6	Incidence	5	East Asia	3	Both	11	30-34 years	632	Gout	2	Percent	2009	0.0003244233294325	0.0004659261840911	0.000209247701783
6	Incidence	5	East Asia	3	Both	11	30-34 years	632	Gout	3	Rate	2009	100.05557371892	136.52708189863	66.9667
6	Incidence	5	East Asia	3	Both	11	30-34 years	632	Gout	1	Number	2010	101971.55708651702	139303.53426989447	68235.65282504764
6	Incidence	5	East Asia	3	Both	11	30-34 years	632	Gout	2	Percent	2010	0.0003273424655502	0.000470713853788	0.0002116646588419
6	Incidence	5	East Asia	3	Both	11	30-34 years	632	Gout	3	Rate	2010	100.57306322968	137.39304920447	67.2998
6	Incidence	5	East Asia	3	Both	11	30-34 years	632	Gout	1	Number	2011	100790.3867330804	137926.91261527457	67441.17329822452
6	Incidence	5	East Asia	3	Both	11	30-34 years	632	Gout	2	Percent	2011	0.0003291271649525	0.000472244809481	0.0002127993870644
6	Incidence	5	East Asia	3	Both	11	30-34 years	632	Gout	3	Rate	2011	101.24413902874001	138.54785133037	67.7448
6	Incidence	5	East Asia	3	Both	11	30-34 years	632	Gout	1	Number	2012	100682.59246563497	138004.35730106453	67430.35872589069
6	Incidence	5	East Asia	3	Both	11	30-34 years	632	Gout	2	Percent	2012	0.000330811903226	0.0004735425544065	0.0002137809681244
6	Incidence	5	East Asia	3	Both	11	30-34 years	632	Gout	3	Rate	2012	102.03677204914999	139.86051414523	68.3373
6	Incidence	5	East Asia	3	Both	11	30-34 years	632	Gout	1	Number	2013	101976.49458131204	139582.83384323886	68400.69150993705
6	Incidence	5	East Asia	3	Both	11	30-34 years	632	Gout	2	Percent	2013	0.0003322144617972	0.0004743626011444	0.0002144783336922
6	Incidence	5	East Asia	3	Both	11	30-34 years	632	Gout	3	Rate	2013	102.79073697679001	140.69734813855	68.9468
6	Incidence	5	East Asia	3	Both	11	30-34 years	632	Gout	1	Number	2014	105046.81180392824	143562.75061392854	70608.46210987732
6	Incidence	5	East Asia	3	Both	11	30-34 years	632	Gout	2	Percent	2014	0.0003332612902846	0.0004763846800623	0.0002149579356989
6	Incidence	5	East Asia	3	Both	11	30-34 years	632	Gout	3	Rate	2014	103.387	141.29413243742002	69.4927
6	Incidence	5	East Asia	3	Both	11	30-34 years	632	Gout	1	Number	2015	109969.52494818412	150441.02115082575	73968.55393385982
6	Incidence	5	East Asia	3	Both	11	30-34 years	632	Gout	2	Percent	2015	0.0003339311263741	0.0004785359924412	0.0002149643930856
6	Incidence	5	East Asia	3	Both	11	30-34 years	632	Gout	3	Rate	2015	103.71869762832999	141.88973527886	69.7641
6	Incidence	5	East Asia	3	Both	11	30-34 years	632	Gout	1	Number	2016	116596.67283844552	159788.02079206565	78236.66868508223
6	Incidence	5	East Asia	3	Both	11	30-34 years	632	Gout	2	Percent	2016	0.000333764581704	0.0004775950334099	0.0002143570065878
6	Incidence	5	East Asia	3	Both	11	30-34 years	632	Gout	3	Rate	2016	103.80473135388999	142.25751188349	69.6532
6	Incidence	5	East Asia	3	Both	11	30-34 years	632	Gout	1	Number	2017	123735.25641557522	170346.78040707065	82584.90223396991
6	Incidence	5	East Asia	3	Both	11	30-34 years	632	Gout	2	Percent	2017	0.0003331424245988	0.000476037937558	0.0002134350061927
6	Incidence	5	East Asia	3	Both	11	30-34 years	632	Gout	3	Rate	2017	103.88456678759	143.01826333808998	69.33591152836999
6	Incidence	5	East Asia	3	Both	11	30-34 years	632	Gout	1	Number	2018	129963.46017435644	179758.74217129743	86230.47095511825
6	Incidence	5	East Asia	3	Both	11	30-34 years	632	Gout	2	Percent	2018	0.0003329540124591	0.0004750489581862	0.0002123880297358
6	Incidence	5	East Asia	3	Both	11	30-34 years	632	Gout	3	Rate	2018	104.10025964614	143.98609969749	69.0703
6	Incidence	5	East Asia	3	Both	11	30-34 years	632	Gout	1	Number	2019	134045.2073369202	185667.66185697253	88485.61953665258
6	Incidence	5	East Asia	3	Both	11	30-34 years	632	Gout	2	Percent	2019	0.0003339086057962	0.000475955410816	0.0002132757370276
6	Incidence	5	East Asia	3	Both	11	30-34 years	632	Gout	3	Rate	2019	104.53021874987	144.78608891928	69.0023
6	Incidence	5	East Asia	3	Both	11	30-34 years	632	Gout	1	Number	2020	135547.13256952656	186428.6085240842	90797.46929656704
6	Incidence	5	East Asia	3	Both	11	30-34 years	632	Gout	2	Percent	2020	0.000336472535323	0.0004838671757036	0.00021644669174
6	Incidence	5	East Asia	3	Both	11	30-34 years	632	Gout	3	Rate	2020	105.54507053005	145.16441818053	70.70031744079999
6	Incidence	5	East Asia	3	Both	11	30-34 years	632	Gout	1	Number	2021	132438.1976579482	183022.79576979487	88464.56692555884
6	Incidence	5	East Asia	3	Both	11	30-34 years	632	Gout	2	Percent	2021	0.0003397407897935	0.0004831750079035	0.000217595291918
6	Incidence	5	East Asia	3	Both	11	30-34 years	632	Gout	3	Rate	2021	106.06266503561	146.57316261392	70.8465
6	Incidence	5	East Asia	3	Both	12	35-39 years	632	Gout	1	Number	1990	120404.15999701578	194889.34172262088	67375.35697794388
6	Incidence	5	East Asia	3	Both	12	35-39 years	632	Gout	2	Percent	1990	0.0004015828430871	0.000633461366723	0.0002245167120545
6	Incidence	5	East Asia	3	Both	12	35-39 years	632	Gout	3	Rate	1990	127.71734896022001	206.72666181994	71.4676
6	Incidence	5	East Asia	3	Both	12	35-39 years	632	Gout	1	Number	1991	122750.15699313526	197713.0723911857	68436.3400645589
6	Incidence	5	East Asia	3	Both	12	35-39 years	632	Gout	2	Percent	1991	0.0003962972408275	0.0006237254959446	0.0002216862634182
6	Incidence	5	East Asia	3	Both	12	35-39 years	632	Gout	3	Rate	1991	125.86298351417999	202.72688671431	70.17182016148999
6	Incidence	5	East Asia	3	Both	12	35-39 years	632	Gout	1	Number	1992	122777.24400543582	197346.3963333825	68218.03707886938
6	Incidence	5	East Asia	3	Both	12	35-39 years	632	Gout	2	Percent	1992	0.0003923469018382	0.0006175810660805	0.0002194752694276
6	Incidence	5	East Asia	3	Both	12	35-39 years	632	Gout	3	Rate	1992	124.39570364302	199.94783261481	69.1173
6	Incidence	5	East Asia	3	Both	12	35-39 years	632	Gout	1	Number	1993	119340.51790850091	192011.78405158265	66355.10297845172
6	Incidence	5	East Asia	3	Both	12	35-39 years	632	Gout	2	Percent	1993	0.0003897624319645	0.0006155609305601	0.0002178987773489
6	Incidence	5	East Asia	3	Both	12	35-39 years	632	Gout	3	Rate	1993	123.33857114305	198.44441353697	68.5781
6	Incidence	5	East Asia	3	Both	12	35-39 years	632	Gout	1	Number	1994	113986.58123813808	183560.86446445016	63391.95334500652
6	Incidence	5	East Asia	3	Both	12	35-39 years	632	Gout	2	Percent	1994	0.0003884646777455	0.0006137534879832	0.0002172014450193
6	Incidence	5	East Asia	3	Both	12	35-39 years	632	Gout	3	Rate	1994	122.68617942188999	197.57045880228998	68.2301
6	Incidence	5	East Asia	3	Both	12	35-39 years	632	Gout	1	Number	1995	109042.73214642033	175956.8518392606	60642.068235456376
6	Incidence	5	East Asia	3	Both	12	35-39 years	632	Gout	2	Percent	1995	0.0003884563040038	0.0006144134418191	0.0002170703788794
6	Incidence	5	East Asia	3	Both	12	35-39 years	632	Gout	3	Rate	1995	122.46035320004	197.60820184943	68.104
6	Incidence	5	East Asia	3	Both	12	35-39 years	632	Gout	1	Number	1996	107021.50118162674	172605.51403417034	59555.08849148773
6	Incidence	5	East Asia	3	Both	12	35-39 years	632	Gout	2	Percent	1996	0.0003897701075692	0.0006151719211545	0.000217865861454
6	Incidence	5	East Asia	3	Both	12	35-39 years	632	Gout	3	Rate	1996	122.69486232945	197.88369204227	68.277
6	Incidence	5	East Asia	3	Both	12	35-39 years	632	Gout	1	Number	1997	109906.37034325236	177129.81142318563	61213.0516728395
6	Incidence	5	East Asia	3	Both	12	35-39 years	632	Gout	2	Percent	1997	0.0003924144251265	0.0006173289491991	0.0002195173381668
6	Incidence	5	East Asia	3	Both	12	35-39 years	632	Gout	3	Rate	1997	123.37917977346001	198.84316785795	68.71681853598001
6	Incidence	5	East Asia	3	Both	12	35-39 years	632	Gout	1	Number	1998	118694.77613895088	191345.58366168183	66150.2856400372
6	Incidence	5	East Asia	3	Both	12	35-39 years	632	Gout	2	Percent	1998	0.0003956331463734	0.0006224749432715	0.0002215326901945
6	Incidence	5	East Asia	3	Both	12	35-39 years	632	Gout	3	Rate	1998	124.29905003034001	200.38012666037	69.2736
6	Incidence	5	East Asia	3	Both	12	35-39 years	632	Gout	1	Number	1999	130773.30148851372	211012.7166134953	72894.91756229341
6	Incidence	5	East Asia	3	Both	12	35-39 years	632	Gout	2	Percent	1999	0.0003991541234524	0.0006282737651905	0.0002235832712208
6	Incidence	5	East Asia	3	Both	12	35-39 years	632	Gout	3	Rate	1999	125.33608111278998	202.23934598473	69.86413278783999
6	Incidence	5	East Asia	3	Both	12	35-39 years	632	Gout	1	Number	2000	143639.7067747885	231658.58437696425	80040.3963480686
6	Incidence	5	East Asia	3	Both	12	35-39 years	632	Gout	2	Percent	2000	0.0004025355226299	0.0006347281042039	0.0002254500797496
6	Incidence	5	East Asia	3	Both	12	35-39 years	632	Gout	3	Rate	2000	126.34640359003001	203.76837055702998	70.40404389263999
6	Incidence	5	East Asia	3	Both	12	35-39 years	632	Gout	1	Number	2001	156007.79012722362	251780.1379939878	86993.55097903617
6	Incidence	5	East Asia	3	Both	12	35-39 years	632	Gout	2	Percent	2001	0.000407060354442	0.0006416609227349	0.0002275474007667
6	Incidence	5	East Asia	3	Both	12	35-39 years	632	Gout	3	Rate	2001	127.89557469437001	206.40998388036002	71.3175
6	Incidence	5	East Asia	3	Both	12	35-39 years	632	Gout	1	Number	2002	166993.72514590007	269116.7992324962	93271.77903677752
6	Incidence	5	East Asia	3	Both	12	35-39 years	632	Gout	2	Percent	2002	0.000414017400277	0.0006527646531044	0.0002314695194756
6	Incidence	5	East Asia	3	Both	12	35-39 years	632	Gout	3	Rate	2002	130.40241638423	210.14850036339	72.8343
6	Incidence	5	East Asia	3	Both	12	35-39 years	632	Gout	1	Number	2003	174644.8431766526	280480.4849143584	97703.391510387
6	Incidence	5	East Asia	3	Both	12	35-39 years	632	Gout	2	Percent	2003	0.0004219978124548	0.0006664154278077	0.0002365280165698
6	Incidence	5	East Asia	3	Both	12	35-39 years	632	Gout	3	Rate	2003	133.32099170024	214.11417435053	74.5852
6	Incidence	5	East Asia	3	Both	12	35-39 years	632	Gout	1	Number	2004	179281.75449019615	287683.4697043577	100222.8705691276
6	Incidence	5	East Asia	3	Both	12	35-39 years	632	Gout	2	Percent	2004	0.0004295706753972	0.0006792440343635	0.0002413411299752
6	Incidence	5	East Asia	3	Both	12	35-39 years	632	Gout	3	Rate	2004	136.019	218.26208877842	76.0379
6	Incidence	5	East Asia	3	Both	12	35-39 years	632	Gout	1	Number	2005	181159.1442202054	291050.8619283637	101235.12123791952
6	Incidence	5	East Asia	3	Both	12	35-39 years	632	Gout	2	Percent	2005	0.0004353323181241	0.0006868305954987	0.0002443288233845
6	Incidence	5	East Asia	3	Both	12	35-39 years	632	Gout	3	Rate	2005	137.87082438171	221.50370848680998	77.04479771934001
6	Incidence	5	East Asia	3	Both	12	35-39 years	632	Gout	1	Number	2006	181377.7650398489	290863.36759284674	101104.8561237252
6	Incidence	5	East Asia	3	Both	12	35-39 years	632	Gout	2	Percent	2006	0.0004412349150161	0.0006968852773593	0.0002470705415199
6	Incidence	5	East Asia	3	Both	12	35-39 years	632	Gout	3	Rate	2006	139.04358502634	222.97487993668	77.50664286730999
6	Incidence	5	East Asia	3	Both	12	35-39 years	632	Gout	1	Number	2007	180901.49391836365	290315.75667635584	100683.51774773086
6	Incidence	5	East Asia	3	Both	12	35-39 years	632	Gout	2	Percent	2007	0.0004486246575483	0.0007110982195326	0.0002505334244933
6	Incidence	5	East Asia	3	Both	12	35-39 years	632	Gout	3	Rate	2007	139.94732548841	224.59136635066	77.88984338579999
6	Incidence	5	East Asia	3	Both	12	35-39 years	632	Gout	1	Number	2008	179793.09794523718	288772.10934320773	99919.92280848236
6	Incidence	5	East Asia	3	Both	12	35-39 years	632	Gout	2	Percent	2008	0.0004556692066191	0.0007228319782068	0.000253697801008
6	Incidence	5	East Asia	3	Both	12	35-39 years	632	Gout	3	Rate	2008	140.585	225.79926995563	78.1303
6	Incidence	5	East Asia	3	Both	12	35-39 years	632	Gout	1	Number	2009	177437.1011534084	285086.868779602	98520.98705495606
6	Incidence	5	East Asia	3	Both	12	35-39 years	632	Gout	2	Percent	2009	0.0004618165968092	0.0007331678731183	0.0002563487584749
6	Incidence	5	East Asia	3	Both	12	35-39 years	632	Gout	3	Rate	2009	141.06475345248	226.64768864863998	78.3254
6	Incidence	5	East Asia	3	Both	12	35-39 years	632	Gout	1	Number	2010	173455.59440248957	278758.08319089754	96139.09639248947
6	Incidence	5	East Asia	3	Both	12	35-39 years	632	Gout	2	Percent	2010	0.0004650750495673	0.0007401080933899	0.0002571548274478
6	Incidence	5	East Asia	3	Both	12	35-39 years	632	Gout	3	Rate	2010	141.57797438751	227.52800160907998	78.4707
6	Incidence	5	East Asia	3	Both	12	35-39 years	632	Gout	1	Number	2011	168041.25701605465	270946.3462442395	93154.09259973728
6	Incidence	5	East Asia	3	Both	12	35-39 years	632	Gout	2	Percent	2011	0.000467075253124	0.0007419980880947	0.0002584864405611
6	Incidence	5	East Asia	3	Both	12	35-39 years	632	Gout	3	Rate	2011	142.43393520472	229.65761510116002	78.9586
6	Incidence	5	East Asia	3	Both	12	35-39 years	632	Gout	1	Number	2012	161777.3126296392	260781.21069248044	89799.83482076912
6	Incidence	5	East Asia	3	Both	12	35-39 years	632	Gout	2	Percent	2012	0.0004696068294177	0.0007478012858648	0.000260325054786
6	Incidence	5	East Asia	3	Both	12	35-39 years	632	Gout	3	Rate	2012	143.63684345309	231.53920241893002	79.7304
6	Incidence	5	East Asia	3	Both	12	35-39 years	632	Gout	1	Number	2013	155684.90024026242	251745.4968569615	86539.64685579977
6	Incidence	5	East Asia	3	Both	12	35-39 years	632	Gout	2	Percent	2013	0.0004725670598583	0.0007548139868792	0.0002624598103655
6	Incidence	5	East Asia	3	Both	12	35-39 years	632	Gout	3	Rate	2013	145.02662988584	234.51086741076	80.61509700450999
6	Incidence	5	East Asia	3	Both	12	35-39 years	632	Gout	1	Number	2014	150884.3566277218	244463.78284706152	83845.03716614965
6	Incidence	5	East Asia	3	Both	12	35-39 years	632	Gout	2	Percent	2014	0.0004756729727201	0.0007624779971029	0.0002643833057641
6	Incidence	5	East Asia	3	Both	12	35-39 years	632	Gout	3	Rate	2014	146.39579095869001	237.19138054152998	81.35078286601001
6	Incidence	5	East Asia	3	Both	12	35-39 years	632	Gout	1	Number	2015	147566.50363759344	239042.75370751444	81978.15127501794
6	Incidence	5	East Asia	3	Both	12	35-39 years	632	Gout	2	Percent	2015	0.000478591091614	0.0007698073383874	0.0002655433556864
6	Incidence	5	East Asia	3	Both	12	35-39 years	632	Gout	3	Rate	2015	147.51225012389	238.95486852358	81.948
6	Incidence	5	East Asia	3	Both	12	35-39 years	632	Gout	1	Number	2016	145331.17457444582	235452.10023854816	80725.66050101593
6	Incidence	5	East Asia	3	Both	12	35-39 years	632	Gout	2	Percent	2016	0.0004805770349674	0.0007689015840227	0.0002664073185745
6	Incidence	5	East Asia	3	Both	12	35-39 years	632	Gout	3	Rate	2016	148.39207175526	240.411	82.4259
6	Incidence	5	East Asia	3	Both	12	35-39 years	632	Gout	1	Number	2017	144442.63366604308	233488.2673997092	79992.75316909372
6	Incidence	5	East Asia	3	Both	12	35-39 years	632	Gout	2	Percent	2017	0.0004815420635652	0.0007677978179486	0.0002660735197369
6	Incidence	5	East Asia	3	Both	12	35-39 years	632	Gout	3	Rate	2017	149.179	241.144	82.6157
6	Incidence	5	East Asia	3	Both	12	35-39 years	632	Gout	1	Number	2018	145565.021633202	235959.98199804768	80334.18114718035
6	Incidence	5	East Asia	3	Both	12	35-39 years	632	Gout	2	Percent	2018	0.0004820876902289	0.0007683776280855	0.000264729786355
6	Incidence	5	East Asia	3	Both	12	35-39 years	632	Gout	3	Rate	2018	149.83118473992002	242.87540548762	82.68858412099999
6	Incidence	5	East Asia	3	Both	12	35-39 years	632	Gout	1	Number	2019	149403.88011878566	241077.9748969277	82516.63923496906
6	Incidence	5	East Asia	3	Both	12	35-39 years	632	Gout	2	Percent	2019	0.0004829760659549	0.0007711609962771	0.0002646716593738
6	Incidence	5	East Asia	3	Both	12	35-39 years	632	Gout	3	Rate	2019	150.35884079297	242.61889863502	83.04406961611001
6	Incidence	5	East Asia	3	Both	12	35-39 years	632	Gout	1	Number	2020	156786.69015307646	252242.5131238164	86781.56056131198
6	Incidence	5	East Asia	3	Both	12	35-39 years	632	Gout	2	Percent	2020	0.0004851891946816	0.0007738323789156	0.0002694330970085
6	Incidence	5	East Asia	3	Both	12	35-39 years	632	Gout	3	Rate	2020	151.31590015465	243.44096360052	83.7535
6	Incidence	5	East Asia	3	Both	12	35-39 years	632	Gout	1	Number	2021	165618.9237159443	269802.9234724202	92059.56747539876
6	Incidence	5	East Asia	3	Both	12	35-39 years	632	Gout	2	Percent	2021	0.000486086090746	0.0007783441725832	0.0002674183103357
6	Incidence	5	East Asia	3	Both	12	35-39 years	632	Gout	3	Rate	2021	150.88689158794	245.80358059756	83.8707
6	Incidence	5	East Asia	3	Both	13	40-44 years	632	Gout	1	Number	1990	118266.58323350098	178790.48059291672	74854.54090384077
6	Incidence	5	East Asia	3	Both	13	40-44 years	632	Gout	2	Percent	1990	0.0005474806594035	0.0008334708152661	0.0003533450211133
6	Incidence	5	East Asia	3	Both	13	40-44 years	632	Gout	3	Rate	1990	170.36258943101	257.54704673667	107.82769798861999
6	Incidence	5	East Asia	3	Both	13	40-44 years	632	Gout	1	Number	1991	123264.6167758559	185827.6596315169	78067.89839696436
6	Incidence	5	East Asia	3	Both	13	40-44 years	632	Gout	2	Percent	1991	0.0005378024367944	0.0008155338194983	0.0003471559176771
6	Incidence	5	East Asia	3	Both	13	40-44 years	632	Gout	3	Rate	1991	167.095	251.90393407991002	105.82714527289
6	Incidence	5	East Asia	3	Both	13	40-44 years	632	Gout	1	Number	1992	127877.66689892812	192521.58082870065	81056.68173892886
6	Incidence	5	East Asia	3	Both	13	40-44 years	632	Gout	2	Percent	1992	0.0005297659012143	0.0008008571660853	0.0003422595104183
6	Incidence	5	East Asia	3	Both	13	40-44 years	632	Gout	3	Rate	1992	164.33977688258	247.41578733586002	104.16859577478999
6	Incidence	5	East Asia	3	Both	13	40-44 years	632	Gout	1	Number	1993	135094.99724274647	203067.2449442551	85656.68547238379
6	Incidence	5	East Asia	3	Both	13	40-44 years	632	Gout	2	Percent	1993	0.0005235537634374	0.000790003180816	0.0003376703405362
6	Incidence	5	East Asia	3	Both	13	40-44 years	632	Gout	3	Rate	1993	162.16616879208	243.75911611740003	102.82110217246
6	Incidence	5	East Asia	3	Both	13	40-44 years	632	Gout	1	Number	1994	139172.77070800727	208856.3248439625	88057.28686069403
6	Incidence	5	East Asia	3	Both	13	40-44 years	632	Gout	2	Percent	1994	0.0005197722623217	0.0007833838716497	0.0003347282498968
6	Incidence	5	East Asia	3	Both	13	40-44 years	632	Gout	3	Rate	1994	160.74457588824	241.22909379347	101.70618259794999
6	Incidence	5	East Asia	3	Both	13	40-44 years	632	Gout	1	Number	1995	147908.65245569008	221716.67257395785	93410.62167694794
6	Incidence	5	East Asia	3	Both	13	40-44 years	632	Gout	2	Percent	1995	0.0005193885997013	0.0007819085379817	0.000333994076483
6	Incidence	5	East Asia	3	Both	13	40-44 years	632	Gout	3	Rate	1995	160.38658388976	240.42122698802	101.29096750626
6	Incidence	5	East Asia	3	Both	13	40-44 years	632	Gout	1	Number	1996	152370.74305250627	228495.65783664983	96437.95406045752
6	Incidence	5	East Asia	3	Both	13	40-44 years	632	Gout	2	Percent	1996	0.0005220675362354	0.0007850904563159	0.000336201410257
6	Incidence	5	East Asia	3	Both	13	40-44 years	632	Gout	3	Rate	1996	160.995	241.42820623455998	101.89621318052
6	Incidence	5	East Asia	3	Both	13	40-44 years	632	Gout	1	Number	1997	154555.94424377682	232169.47715481755	98103.17297317946
6	Incidence	5	East Asia	3	Both	13	40-44 years	632	Gout	2	Percent	1997	0.0005270179932748	0.0007922942995715	0.0003399817335212
6	Incidence	5	East Asia	3	Both	13	40-44 years	632	Gout	3	Rate	1997	162.31737454615	243.82847366958998	103.02967996195
6	Incidence	5	East Asia	3	Both	13	40-44 years	632	Gout	1	Number	1998	152612.04994988866	229669.93594480623	96866.29914281888
6	Incidence	5	East Asia	3	Both	13	40-44 years	632	Gout	2	Percent	1998	0.0005334858722443	0.0008023318434498	0.0003436483401142
6	Incidence	5	East Asia	3	Both	13	40-44 years	632	Gout	3	Rate	1998	164.11524667298002	246.98140286646	104.168
6	Incidence	5	East Asia	3	Both	13	40-44 years	632	Gout	1	Number	1999	148032.25456452966	222778.32851979852	93949.31226280326
6	Incidence	5	East Asia	3	Both	13	40-44 years	632	Gout	2	Percent	1999	0.0005404546157126	0.0008136521071792	0.000347565574116
6	Incidence	5	East Asia	3	Both	13	40-44 years	632	Gout	3	Rate	1999	166.07943961655002	249.938	105.403
6	Incidence	5	East Asia	3	Both	13	40-44 years	632	Gout	1	Number	2000	143484.68425644637	216591.17810904872	91013.82617767985
6	Incidence	5	East Asia	3	Both	13	40-44 years	632	Gout	2	Percent	2000	0.0005468107247052	0.0008241667996135	0.0003508988999984
6	Incidence	5	East Asia	3	Both	13	40-44 years	632	Gout	3	Rate	2000	167.88270876432	253.42017417283	106.48974664365001
6	Incidence	5	East Asia	3	Both	13	40-44 years	632	Gout	1	Number	2001	142626.41274548855	215628.91371994736	90193.65640845693
6	Incidence	5	East Asia	3	Both	13	40-44 years	632	Gout	2	Percent	2001	0.0005530826068407	0.0008317446010597	0.0003538988537556
6	Incidence	5	East Asia	3	Both	13	40-44 years	632	Gout	3	Rate	2001	169.84332091371002	256.77663825539	107.40500188488
6	Incidence	5	East Asia	3	Both	13	40-44 years	632	Gout	1	Number	2002	148429.19902730084	224735.49687274944	93817.61515197618
6	Incidence	5	East Asia	3	Both	13	40-44 years	632	Gout	2	Percent	2002	0.0005604420367573	0.0008440578599675	0.0003575451101308
6	Incidence	5	East Asia	3	Both	13	40-44 years	632	Gout	3	Rate	2002	172.326	260.91715528345	108.92193534868998
6	Incidence	5	East Asia	3	Both	13	40-44 years	632	Gout	1	Number	2003	162153.11520949198	245895.67418295707	102349.30202464084
6	Incidence	5	East Asia	3	Both	13	40-44 years	632	Gout	2	Percent	2003	0.000567364337897	0.0008558534694872	0.0003608566738291
6	Incidence	5	East Asia	3	Both	13	40-44 years	632	Gout	3	Rate	2003	174.82105820793	265.10586561276	110.34517137505999
6	Incidence	5	East Asia	3	Both	13	40-44 years	632	Gout	1	Number	2004	180133.7190436923	273679.88437861606	113440.43554480968
6	Incidence	5	East Asia	3	Both	13	40-44 years	632	Gout	2	Percent	2004	0.0005735516067439	0.0008660635457916	0.0003637632524102
6	Incidence	5	East Asia	3	Both	13	40-44 years	632	Gout	3	Rate	2004	177.02235352136	268.95273967227	111.48103193138999
6	Incidence	5	East Asia	3	Both	13	40-44 years	632	Gout	1	Number	2005	198548.8516217957	302660.2419705072	124746.49544504414
6	Incidence	5	East Asia	3	Both	13	40-44 years	632	Gout	2	Percent	2005	0.0005781660888692	0.0008735292442644	0.0003657263522746
6	Incidence	5	East Asia	3	Both	13	40-44 years	632	Gout	3	Rate	2005	178.49527843805	272.09134538617	112.14701196584
6	Incidence	5	East Asia	3	Both	13	40-44 years	632	Gout	1	Number	2006	214419.88080917075	326956.5266607751	134837.88131734083
6	Incidence	5	East Asia	3	Both	13	40-44 years	632	Gout	2	Percent	2006	0.000582998866309	0.0008814009867319	0.0003689775410748
6	Incidence	5	East Asia	3	Both	13	40-44 years	632	Gout	3	Rate	2006	179.22180893161	273.28501409946	112.70358378618
6	Incidence	5	East Asia	3	Both	13	40-44 years	632	Gout	1	Number	2007	226302.98187583356	345217.12654062326	142426.8002195652
6	Incidence	5	East Asia	3	Both	13	40-44 years	632	Gout	2	Percent	2007	0.0005906307025824	0.0008933501112813	0.0003741555389225
6	Incidence	5	East Asia	3	Both	13	40-44 years	632	Gout	3	Rate	2007	179.86290871627	274.37445147028	113.19912072877
6	Incidence	5	East Asia	3	Both	13	40-44 years	632	Gout	1	Number	2008	232774.4178708729	355285.51304332755	146622.9469850015
6	Incidence	5	East Asia	3	Both	13	40-44 years	632	Gout	2	Percent	2008	0.0005996028660003	0.0009070125025813	0.0003804070758379
6	Incidence	5	East Asia	3	Both	13	40-44 years	632	Gout	3	Rate	2008	180.64254720192	275.71620905392	113.78545316056
6	Incidence	5	East Asia	3	Both	13	40-44 years	632	Gout	1	Number	2009	235734.91739118536	359943.71967821964	148585.68663423462
6	Incidence	5	East Asia	3	Both	13	40-44 years	632	Gout	2	Percent	2009	0.0006087625344519	0.0009202979333747	0.0003869210914289
6	Incidence	5	East Asia	3	Both	13	40-44 years	632	Gout	3	Rate	2009	181.65664092536	277.37158229478996	114.49969746641999
6	Incidence	5	East Asia	3	Both	13	40-44 years	632	Gout	1	Number	2010	236883.88257466824	361547.9230777404	149408.58055770895
6	Incidence	5	East Asia	3	Both	13	40-44 years	632	Gout	2	Percent	2010	0.0006153440459536	0.0009303126141198	0.0003917201112207
6	Incidence	5	East Asia	3	Both	13	40-44 years	632	Gout	3	Rate	2010	183.01049639823	279.32278108178997	115.42929048962
6	Incidence	5	East Asia	3	Both	13	40-44 years	632	Gout	1	Number	2011	237934.36017373655	363087.455425054	149903.10878948573
6	Incidence	5	East Asia	3	Both	13	40-44 years	632	Gout	2	Percent	2011	0.0006215008942604	0.0009390751053127	0.000396342730786
6	Incidence	5	East Asia	3	Both	13	40-44 years	632	Gout	3	Rate	2011	185.14111006537001	282.52503967532	116.64237121225001
6	Incidence	5	East Asia	3	Both	13	40-44 years	632	Gout	1	Number	2012	239126.30654071725	363149.6654350232	150618.41247632582
6	Incidence	5	East Asia	3	Both	13	40-44 years	632	Gout	2	Percent	2012	0.0006286737609622	0.0009497907480966	0.0004018789216464
6	Incidence	5	East Asia	3	Both	13	40-44 years	632	Gout	3	Rate	2012	187.82629871142	285.24280127807	118.30609246834001
6	Incidence	5	East Asia	3	Both	13	40-44 years	632	Gout	1	Number	2013	239855.7479622875	364037.6221678269	151131.17845171067
6	Incidence	5	East Asia	3	Both	13	40-44 years	632	Gout	2	Percent	2013	0.0006356385614208	0.0009614669992192	0.0004074601980299
6	Incidence	5	East Asia	3	Both	13	40-44 years	632	Gout	3	Rate	2013	190.55776822846	289.21632031267	120.06891775644
6	Incidence	5	East Asia	3	Both	13	40-44 years	632	Gout	1	Number	2014	238585.17810156944	361963.3159592336	150318.24736939406
6	Incidence	5	East Asia	3	Both	13	40-44 years	632	Gout	2	Percent	2014	0.0006415617867061	0.0009711810687526	0.0004120704599327
6	Incidence	5	East Asia	3	Both	13	40-44 years	632	Gout	3	Rate	2014	192.93343095667	292.70395162074	121.55581260804001
6	Incidence	5	East Asia	3	Both	13	40-44 years	632	Gout	1	Number	2015	234152.5200467509	355362.317618146	147346.22622386535
6	Incidence	5	East Asia	3	Both	13	40-44 years	632	Gout	2	Percent	2015	0.000646121962176	0.0009768439817263	0.0004144574110184
6	Incidence	5	East Asia	3	Both	13	40-44 years	632	Gout	3	Rate	2015	194.67962081443	295.45614641186	122.50693455689999
6	Incidence	5	East Asia	3	Both	13	40-44 years	632	Gout	1	Number	2016	226807.14224352248	344496.3639837198	143115.4231015417
6	Incidence	5	East Asia	3	Both	13	40-44 years	632	Gout	2	Percent	2016	0.0006497660170387	0.0009822950957642	0.0004182390326389
6	Incidence	5	East Asia	3	Both	13	40-44 years	632	Gout	3	Rate	2016	196.14605684757	297.92537715228	123.76826248839
6	Incidence	5	East Asia	3	Both	13	40-44 years	632	Gout	1	Number	2017	217889.11637788508	330742.660522464	137837.86759933748
6	Incidence	5	East Asia	3	Both	13	40-44 years	632	Gout	2	Percent	2017	0.0006532389985832	0.0009838280336795	0.0004220414016829
6	Incidence	5	East Asia	3	Both	13	40-44 years	632	Gout	3	Rate	2017	197.72865182225001	300.14027984671	125.08424552607
6	Incidence	5	East Asia	3	Both	13	40-44 years	632	Gout	1	Number	2018	208986.8020981009	316483.0410816686	132506.3566946513
6	Incidence	5	East Asia	3	Both	13	40-44 years	632	Gout	2	Percent	2018	0.0006568731273437	0.0009884809934417	0.0004249558819192
6	Incidence	5	East Asia	3	Both	13	40-44 years	632	Gout	3	Rate	2018	199.32011218614	301.84410986775	126.37727175401001
6	Incidence	5	East Asia	3	Both	13	40-44 years	632	Gout	1	Number	2019	201802.778565842	305442.4161616581	127670.90043904322
6	Incidence	5	East Asia	3	Both	13	40-44 years	632	Gout	2	Percent	2019	0.0006608313602294	0.0009960158470434	0.0004278450938032
6	Incidence	5	East Asia	3	Both	13	40-44 years	632	Gout	3	Rate	2019	200.75861595758002	303.86200407714	127.01030903712999
6	Incidence	5	East Asia	3	Both	13	40-44 years	632	Gout	1	Number	2020	197212.76437988013	298116.5236360908	124921.74038241387
6	Incidence	5	East Asia	3	Both	13	40-44 years	632	Gout	2	Percent	2020	0.0006649788584649	0.0010055881138154	0.0004293216132063
6	Incidence	5	East Asia	3	Both	13	40-44 years	632	Gout	3	Rate	2020	202.33036433638	305.85253967536	128.16341439452
6	Incidence	5	East Asia	3	Both	13	40-44 years	632	Gout	1	Number	2021	193338.56908323657	291969.075551974	122096.06003845471
6	Incidence	5	East Asia	3	Both	13	40-44 years	632	Gout	2	Percent	2021	0.0006685999996863	0.001012988936683	0.0004300721343773
6	Incidence	5	East Asia	3	Both	13	40-44 years	632	Gout	3	Rate	2021	202.66945506282	306.06	127.98864743153
6	Incidence	5	East Asia	3	Both	14	45-49 years	632	Gout	1	Number	1990	116270.54052889926	183949.7573950968	65942.20831680184
6	Incidence	5	East Asia	3	Both	14	45-49 years	632	Gout	2	Percent	1990	0.0007238735289677	0.0011293756867591	0.0004028526851085
6	Incidence	5	East Asia	3	Both	14	45-49 years	632	Gout	3	Rate	1990	216.40898359066998	342.37718211801	122.73518479099
6	Incidence	5	East Asia	3	Both	14	45-49 years	632	Gout	1	Number	1991	118465.88368860942	187095.51583981124	67344.02145344793
6	Incidence	5	East Asia	3	Both	14	45-49 years	632	Gout	2	Percent	1991	0.000711136600938	0.0011104647750603	0.0003959863127357
6	Incidence	5	East Asia	3	Both	14	45-49 years	632	Gout	3	Rate	1991	212.32495429805002	335.32900454680004	120.69986592033999
6	Incidence	5	East Asia	3	Both	14	45-49 years	632	Gout	1	Number	1992	122074.66197235193	192213.22812729143	69684.92135435465
6	Incidence	5	East Asia	3	Both	14	45-49 years	632	Gout	2	Percent	1992	0.0007012446916263	0.0010946349357926	0.0003905299130494
6	Incidence	5	East Asia	3	Both	14	45-49 years	632	Gout	3	Rate	1992	209.05531274614998	329.16901731171	119.33682872473999
6	Incidence	5	East Asia	3	Both	14	45-49 years	632	Gout	1	Number	1993	124872.5452713292	195832.12619222936	71567.48726992059
6	Incidence	5	East Asia	3	Both	14	45-49 years	632	Gout	2	Percent	1993	0.000693940597096	0.0010831932114312	0.0003863950989933
6	Incidence	5	East Asia	3	Both	14	45-49 years	632	Gout	3	Rate	1993	206.57242567035001	323.95845895358	118.39167218347
6	Incidence	5	East Asia	3	Both	14	45-49 years	632	Gout	1	Number	1994	134586.24988162125	210925.3240266953	77425.10924496845
6	Incidence	5	East Asia	3	Both	14	45-49 years	632	Gout	2	Percent	1994	0.0006902144088411	0.0010786303496824	0.0003841181195305
6	Incidence	5	East Asia	3	Both	14	45-49 years	632	Gout	3	Rate	1994	205.16085185569	321.53075959332	118.02544005564
6	Incidence	5	East Asia	3	Both	14	45-49 years	632	Gout	1	Number	1995	139281.0186186554	218269.80522549595	80271.51968079495
6	Incidence	5	East Asia	3	Both	14	45-49 years	632	Gout	2	Percent	1995	0.0006885403002782	0.0010798534042084	0.0003834442948422
6	Incidence	5	East Asia	3	Both	14	45-49 years	632	Gout	3	Rate	1995	204.34153166648002	320.22731280016995	117.76770046232001
6	Incidence	5	East Asia	3	Both	14	45-49 years	632	Gout	1	Number	1996	147406.48397943046	231360.76166804903	84993.61772156935
6	Incidence	5	East Asia	3	Both	14	45-49 years	632	Gout	2	Percent	1996	0.0006902375228533	0.0010813636901945	0.0003847520780479
6	Incidence	5	East Asia	3	Both	14	45-49 years	632	Gout	3	Rate	1996	204.53133514714003	321.02065124372996	117.93143450870001
6	Incidence	5	East Asia	3	Both	14	45-49 years	632	Gout	1	Number	1997	155684.4615070104	243657.14045748825	89719.79166979133
6	Incidence	5	East Asia	3	Both	14	45-49 years	632	Gout	2	Percent	1997	0.0006952545841503	0.0010879737963776	0.0003885704817609
6	Incidence	5	East Asia	3	Both	14	45-49 years	632	Gout	3	Rate	1997	205.72712490394997	321.97743103848	118.55900459517
6	Incidence	5	East Asia	3	Both	14	45-49 years	632	Gout	1	Number	1998	167433.95112885715	260677.01683163625	96460.46578729677
6	Incidence	5	East Asia	3	Both	14	45-49 years	632	Gout	2	Percent	1998	0.0007018823793656	0.0010983844711773	0.000392397507145
6	Incidence	5	East Asia	3	Both	14	45-49 years	632	Gout	3	Rate	1998	207.43562969154002	322.95541476513	119.50585485215001
6	Incidence	5	East Asia	3	Both	14	45-49 years	632	Gout	1	Number	1999	175122.88682599916	271458.65321418084	100853.0077942943
6	Incidence	5	East Asia	3	Both	14	45-49 years	632	Gout	2	Percent	1999	0.0007091310677702	0.0011106370638009	0.0003958440648753
6	Incidence	5	East Asia	3	Both	14	45-49 years	632	Gout	3	Rate	1999	209.34136576659998	324.50084762182996	120.55937847978
6	Incidence	5	East Asia	3	Both	14	45-49 years	632	Gout	1	Number	2000	188023.7508562819	290391.6338464568	108152.46693249838
6	Incidence	5	East Asia	3	Both	14	45-49 years	632	Gout	2	Percent	2000	0.0007162214459595	0.0011237982268475	0.0003990286971543
6	Incidence	5	East Asia	3	Both	14	45-49 years	632	Gout	3	Rate	2000	211.246	326.25666147222	121.50991515835999
6	Incidence	5	East Asia	3	Both	14	45-49 years	632	Gout	1	Number	2001	194901.290512808	301470.0829137138	112207.2916660892
6	Incidence	5	East Asia	3	Both	14	45-49 years	632	Gout	2	Percent	2001	0.0007230558660345	0.0011336644568863	0.0004036101800443
6	Incidence	5	East Asia	3	Both	14	45-49 years	632	Gout	3	Rate	2001	213.23062504963	329.82159350675	122.75973583413999
6	Incidence	5	East Asia	3	Both	14	45-49 years	632	Gout	1	Number	2002	198653.92573978257	307837.3962350058	114470.42495673647
6	Incidence	5	East Asia	3	Both	14	45-49 years	632	Gout	2	Percent	2002	0.0007305095971788	0.0011461778208019	0.0004091485300435
6	Incidence	5	East Asia	3	Both	14	45-49 years	632	Gout	3	Rate	2002	215.54456980077	334.01141655253	124.20332701871999
6	Incidence	5	East Asia	3	Both	14	45-49 years	632	Gout	1	Number	2003	196845.05707306784	305706.6871506121	113468.10059423887
6	Incidence	5	East Asia	3	Both	14	45-49 years	632	Gout	2	Percent	2003	0.0007381111741265	0.0011596003588043	0.0004144560498845
6	Incidence	5	East Asia	3	Both	14	45-49 years	632	Gout	3	Rate	2003	217.98722398143002	338.54115046326	125.65515551554999
6	Incidence	5	East Asia	3	Both	14	45-49 years	632	Gout	1	Number	2004	191315.00354045263	296600.96784558584	109956.61994653988
6	Incidence	5	East Asia	3	Both	14	45-49 years	632	Gout	2	Percent	2004	0.000745295306331	0.001172920448068	0.0004182185475541
6	Incidence	5	East Asia	3	Both	14	45-49 years	632	Gout	3	Rate	2004	220.22490915037	341.421	126.57233457954
6	Incidence	5	East Asia	3	Both	14	45-49 years	632	Gout	1	Number	2005	185565.5639179169	287309.07959111105	106372.46160539768
6	Incidence	5	East Asia	3	Both	14	45-49 years	632	Gout	2	Percent	2005	0.0007515411163335	0.0011827780460195	0.0004208810239786
6	Incidence	5	East Asia	3	Both	14	45-49 years	632	Gout	3	Rate	2005	221.97670267719	343.68403700734	127.245
6	Incidence	5	East Asia	3	Both	14	45-49 years	632	Gout	1	Number	2006	183696.75545190636	285353.549459537	105364.0374041824
6	Incidence	5	East Asia	3	Both	14	45-49 years	632	Gout	2	Percent	2006	0.0007578407786109	0.0011952553325242	0.0004247335270133
6	Incidence	5	East Asia	3	Both	14	45-49 years	632	Gout	3	Rate	2006	222.95240037966	346.33305663102	127.88013046373
6	Incidence	5	East Asia	3	Both	14	45-49 years	632	Gout	1	Number	2007	189315.66429441984	295438.622540101	108656.61830611531
6	Incidence	5	East Asia	3	Both	14	45-49 years	632	Gout	2	Percent	2007	0.0007654213459621	0.0012093558619292	0.0004295531335349
6	Incidence	5	East Asia	3	Both	14	45-49 years	632	Gout	3	Rate	2007	223.40441230808	348.63618965536	128.22165585997
6	Incidence	5	East Asia	3	Both	14	45-49 years	632	Gout	1	Number	2008	204511.28275021748	320883.78380062955	117500.0192207726
6	Incidence	5	East Asia	3	Both	14	45-49 years	632	Gout	2	Percent	2008	0.0007728847157771	0.0012218116924122	0.0004344421435274
6	Incidence	5	East Asia	3	Both	14	45-49 years	632	Gout	3	Rate	2008	223.62294955842	350.87051058500003	128.48044625201
6	Incidence	5	East Asia	3	Both	14	45-49 years	632	Gout	1	Number	2009	225192.8072097749	355215.62650477875	129591.96234485816
6	Incidence	5	East Asia	3	Both	14	45-49 years	632	Gout	2	Percent	2009	0.0007805527168014	0.001234927575114	0.0004385500002929
6	Incidence	5	East Asia	3	Both	14	45-49 years	632	Gout	3	Rate	2009	224.12204315691	353.52661996594003	128.97576853059
6	Incidence	5	East Asia	3	Both	14	45-49 years	632	Gout	1	Number	2010	247528.00516693085	390855.7542453717	142734.05184370134
6	Incidence	5	East Asia	3	Both	14	45-49 years	632	Gout	2	Percent	2010	0.0007862136505804	0.001242835196114	0.0004418457196707
6	Incidence	5	East Asia	3	Both	14	45-49 years	632	Gout	3	Rate	2010	225.17912105445998	355.56605055939	129.84683618741
6	Incidence	5	East Asia	3	Both	14	45-49 years	632	Gout	1	Number	2011	269178.0548354763	425583.649477464	155377.98787615
6	Incidence	5	East Asia	3	Both	14	45-49 years	632	Gout	2	Percent	2011	0.0007931353592165	0.0012473273508643	0.0004453337036743
6	Incidence	5	East Asia	3	Both	14	45-49 years	632	Gout	3	Rate	2011	227.62183751601	359.881	131.39044017361
6	Incidence	5	East Asia	3	Both	14	45-49 years	632	Gout	1	Number	2012	288270.3446572708	456257.482169739	166540.49380374711
6	Incidence	5	East Asia	3	Both	14	45-49 years	632	Gout	2	Percent	2012	0.0008050477824745	0.0012601467853221	0.0004515529481532
6	Incidence	5	East Asia	3	Both	14	45-49 years	632	Gout	3	Rate	2012	231.83035207769998	366.92755494934	133.93379523523
6	Incidence	5	East Asia	3	Both	14	45-49 years	632	Gout	1	Number	2013	301625.44011847326	477982.08289562736	174078.80243011308
6	Incidence	5	East Asia	3	Both	14	45-49 years	632	Gout	2	Percent	2013	0.0008196852448138	0.0012801091664532	0.0004591942467746
6	Incidence	5	East Asia	3	Both	14	45-49 years	632	Gout	3	Rate	2013	236.94898171271998	375.49010380079	136.75171085496999
6	Incidence	5	East Asia	3	Both	14	45-49 years	632	Gout	1	Number	2014	310086.5721980348	492061.1934150536	178691.22693312325
6	Incidence	5	East Asia	3	Both	14	45-49 years	632	Gout	2	Percent	2014	0.0008344771502283	0.0013017023074073	0.0004668274117547
6	Incidence	5	East Asia	3	Both	14	45-49 years	632	Gout	3	Rate	2014	242.02209197409002	384.053	139.46822738313
6	Incidence	5	East Asia	3	Both	14	45-49 years	632	Gout	1	Number	2015	314339.94483253063	498750.5591169716	180785.8051161157
6	Incidence	5	East Asia	3	Both	14	45-49 years	632	Gout	2	Percent	2015	0.0008469296869373	0.001320816430159	0.0004730212516548
6	Incidence	5	East Asia	3	Both	14	45-49 years	632	Gout	3	Rate	2015	246.09554364601001	390.46991006833	141.53651715258002
6	Incidence	5	East Asia	3	Both	14	45-49 years	632	Gout	1	Number	2016	316398.7639743771	501187.8924556412	181277.7368050851
6	Incidence	5	East Asia	3	Both	14	45-49 years	632	Gout	2	Percent	2016	0.0008581161480183	0.0013335178534404	0.000478953061518
6	Incidence	5	East Asia	3	Both	14	45-49 years	632	Gout	3	Rate	2016	249.55169838332	395.29955237623	142.97833066901
6	Incidence	5	East Asia	3	Both	14	45-49 years	632	Gout	1	Number	2017	317458.83045336755	502345.3194150619	181337.04790071613
6	Incidence	5	East Asia	3	Both	14	45-49 years	632	Gout	2	Percent	2017	0.0008686132091399	0.0013506214309567	0.0004843878910318
6	Incidence	5	East Asia	3	Both	14	45-49 years	632	Gout	3	Rate	2017	252.78524171377	400.00614508270996	144.39456423304
6	Incidence	5	East Asia	3	Both	14	45-49 years	632	Gout	1	Number	2018	317076.99339703773	500613.5830641786	180749.9767737621
6	Incidence	5	East Asia	3	Both	14	45-49 years	632	Gout	2	Percent	2018	0.0008771317929443	0.0013690190441923	0.0004887554473765
6	Incidence	5	East Asia	3	Both	14	45-49 years	632	Gout	3	Rate	2018	255.38234592393	403.20765589013996	145.58089692864
6	Incidence	5	East Asia	3	Both	14	45-49 years	632	Gout	1	Number	2019	313569.75207503594	493522.4544389441	178470.08658770536
6	Incidence	5	East Asia	3	Both	14	45-49 years	632	Gout	2	Percent	2019	0.0008828451021725	0.001374029002062	0.0004918035407371
6	Incidence	5	East Asia	3	Both	14	45-49 years	632	Gout	3	Rate	2019	257.05902007802	404.581	146.30666787177
6	Incidence	5	East Asia	3	Both	14	45-49 years	632	Gout	1	Number	2020	306345.20093772764	478669.1856286612	175145.17561400327
6	Incidence	5	East Asia	3	Both	14	45-49 years	632	Gout	2	Percent	2020	0.0008852513531269	0.0013816259608265	0.000492248832757
6	Incidence	5	East Asia	3	Both	14	45-49 years	632	Gout	3	Rate	2020	258.19963480958995	403.44098273975004	147.61915722450001
6	Incidence	5	East Asia	3	Both	14	45-49 years	632	Gout	1	Number	2021	295905.2958097308	461955.7428432968	168369.89025789616
6	Incidence	5	East Asia	3	Both	14	45-49 years	632	Gout	2	Percent	2021	0.000892251700355	0.0013932647301164	0.0004973728592334
6	Incidence	5	East Asia	3	Both	14	45-49 years	632	Gout	3	Rate	2021	259.43335178561	405.01717420939	147.61738160127
6	Incidence	5	East Asia	3	Both	15	50-54 years	632	Gout	1	Number	1990	131576.88133671696	193423.91606579552	81098.6488703884
6	Incidence	5	East Asia	3	Both	15	50-54 years	632	Gout	2	Percent	1990	0.000907541282206	0.0013565179718038	0.0005324085852626
6	Incidence	5	East Asia	3	Both	15	50-54 years	632	Gout	3	Rate	1990	264.21590467277997	388.40922850186	162.85195895618
6	Incidence	5	East Asia	3	Both	15	50-54 years	632	Gout	1	Number	1991	129273.04151347696	189578.7742981526	79808.34354144096
6	Incidence	5	East Asia	3	Both	15	50-54 years	632	Gout	2	Percent	1991	0.000892756664892	0.0013325814066239	0.0005247411681253
6	Incidence	5	East Asia	3	Both	15	50-54 years	632	Gout	3	Rate	1991	259.5	380.55642114661	160.20558054671
6	Incidence	5	East Asia	3	Both	15	50-54 years	632	Gout	1	Number	1992	127546.45575309404	186571.2325131893	78680.4334432712
6	Incidence	5	East Asia	3	Both	15	50-54 years	632	Gout	2	Percent	1992	0.0008801569373198	0.0013132908639447	0.0005174696946994
6	Incidence	5	East Asia	3	Both	15	50-54 years	632	Gout	3	Rate	1992	255.40074514598	373.59275508928	157.55076227849
6	Incidence	5	East Asia	3	Both	15	50-54 years	632	Gout	1	Number	1993	127191.96564332626	185800.98113598296	78375.70774109336
6	Incidence	5	East Asia	3	Both	15	50-54 years	632	Gout	2	Percent	1993	0.0008712430376348	0.0012997575315215	0.0005115514017035
6	Incidence	5	East Asia	3	Both	15	50-54 years	632	Gout	3	Rate	1993	252.356	368.63910285123	155.50160397624998
6	Incidence	5	East Asia	3	Both	15	50-54 years	632	Gout	1	Number	1994	127229.78225327493	185727.60667227523	78317.23091951718
6	Incidence	5	East Asia	3	Both	15	50-54 years	632	Gout	2	Percent	1994	0.0008633150161642	0.0012882029020177	0.0005069115765976
6	Incidence	5	East Asia	3	Both	15	50-54 years	632	Gout	3	Rate	1994	249.62981647847	364.40483939752	153.66147481587
6	Incidence	5	East Asia	3	Both	15	50-54 years	632	Gout	1	Number	1995	128633.4687043216	187730.9316598836	79108.55513535987
6	Incidence	5	East Asia	3	Both	15	50-54 years	632	Gout	2	Percent	1995	0.000860752164802	0.0012855723373555	0.0005053497220462
6	Incidence	5	East Asia	3	Both	15	50-54 years	632	Gout	3	Rate	1995	248.41465362672	362.54261688696	152.77302649773
6	Incidence	5	East Asia	3	Both	15	50-54 years	632	Gout	1	Number	1996	133436.04710927157	194684.061038617	82281.84018650025
6	Incidence	5	East Asia	3	Both	15	50-54 years	632	Gout	2	Percent	1996	0.0008626527154655	0.0012874470960393	0.0005069654056548
6	Incidence	5	East Asia	3	Both	15	50-54 years	632	Gout	3	Rate	1996	248.45936526483	362.50383071692	153.20967780780998
6	Incidence	5	East Asia	3	Both	15	50-54 years	632	Gout	1	Number	1997	140344.32095177507	204728.42150483024	86722.14848417642
6	Incidence	5	East Asia	3	Both	15	50-54 years	632	Gout	2	Percent	1997	0.0008685919499847	0.0012950299187324	0.0005109460136194
6	Incidence	5	East Asia	3	Both	15	50-54 years	632	Gout	3	Rate	1997	249.63192099203002	364.15259837609	154.25359837752
6	Incidence	5	East Asia	3	Both	15	50-54 years	632	Gout	1	Number	1998	146475.97578188105	213672.756025775	90545.5065870995
6	Incidence	5	East Asia	3	Both	15	50-54 years	632	Gout	2	Percent	1998	0.0008764708767954	0.0013051350363866	0.0005157948106067
6	Incidence	5	East Asia	3	Both	15	50-54 years	632	Gout	3	Rate	1998	251.40734152070002	366.74204941181	155.40982045824
6	Incidence	5	East Asia	3	Both	15	50-54 years	632	Gout	1	Number	1999	160640.14772799716	234047.46127960103	98654.48821013236
6	Incidence	5	East Asia	3	Both	15	50-54 years	632	Gout	2	Percent	1999	0.0008856090912044	0.0013169498357112	0.0005209887617201
6	Incidence	5	East Asia	3	Both	15	50-54 years	632	Gout	3	Rate	1999	253.58989844774	369.47221959944	155.73803934108
6	Incidence	5	East Asia	3	Both	15	50-54 years	632	Gout	1	Number	2000	168272.24161886875	244755.90911050537	102529.7662008984
6	Incidence	5	East Asia	3	Both	15	50-54 years	632	Gout	2	Percent	2000	0.0008924339022271	0.0013248209427373	0.0005249368018632
6	Incidence	5	East Asia	3	Both	15	50-54 years	632	Gout	3	Rate	2000	255.20255276272002	371.19807882656	155.49717420357
6	Incidence	5	East Asia	3	Both	15	50-54 years	632	Gout	1	Number	2001	179376.60674400476	261273.36779272277	109434.0264622192
6	Incidence	5	East Asia	3	Both	15	50-54 years	632	Gout	2	Percent	2001	0.0008983275387354	0.0013329131209526	0.0005278043507023
6	Incidence	5	East Asia	3	Both	15	50-54 years	632	Gout	3	Rate	2001	256.72336476677003	373.93381066361	156.62171340687
6	Incidence	5	East Asia	3	Both	15	50-54 years	632	Gout	1	Number	2002	190262.9960671782	277594.7239179062	116262.78474688188
6	Incidence	5	East Asia	3	Both	15	50-54 years	632	Gout	2	Percent	2002	0.0009054296255991	0.0013432954638949	0.000531489868652
6	Incidence	5	East Asia	3	Both	15	50-54 years	632	Gout	3	Rate	2002	258.71151663288003	377.46147973372	158.08918177241
6	Incidence	5	East Asia	3	Both	15	50-54 years	632	Gout	1	Number	2003	205149.9156478112	299786.6301394036	125645.17060731271
6	Incidence	5	East Asia	3	Both	15	50-54 years	632	Gout	2	Percent	2003	0.000912745475061	0.0013539694864314	0.0005359321105573
6	Incidence	5	East Asia	3	Both	15	50-54 years	632	Gout	3	Rate	2003	260.88236410238	381.22874459923	159.77880879247
6	Incidence	5	East Asia	3	Both	15	50-54 years	632	Gout	1	Number	2004	215227.122291117	315021.84823285986	131779.01350695174
6	Incidence	5	East Asia	3	Both	15	50-54 years	632	Gout	2	Percent	2004	0.0009209474966468	0.001365719382389	0.000540815810856
6	Incidence	5	East Asia	3	Both	15	50-54 years	632	Gout	3	Rate	2004	263.26361114707004	385.33149759737	161.19073934517
6	Incidence	5	East Asia	3	Both	15	50-54 years	632	Gout	1	Number	2005	231849.9478757408	339538.3266023321	141723.1090036545
6	Incidence	5	East Asia	3	Both	15	50-54 years	632	Gout	2	Percent	2005	0.000930528680076	0.0013810080984035	0.0005464120018331
6	Incidence	5	East Asia	3	Both	15	50-54 years	632	Gout	3	Rate	2005	265.84688084711	389.326	162.50444228165
6	Incidence	5	East Asia	3	Both	15	50-54 years	632	Gout	1	Number	2006	240986.89545180008	352785.5863405217	147632.05068005272
6	Incidence	5	East Asia	3	Both	15	50-54 years	632	Gout	2	Percent	2006	0.0009427033042327	0.0014017028821753	0.0005529893389378
6	Incidence	5	East Asia	3	Both	15	50-54 years	632	Gout	3	Rate	2006	268.43927645720004	392.97368167772004	164.44977554546
6	Incidence	5	East Asia	3	Both	15	50-54 years	632	Gout	1	Number	2007	245805.81525249316	359076.7329493661	150890.89631656
6	Incidence	5	East Asia	3	Both	15	50-54 years	632	Gout	2	Percent	2007	0.0009578015056028	0.0014273242813125	0.0005617139208445
6	Incidence	5	East Asia	3	Both	15	50-54 years	632	Gout	3	Rate	2007	271.03372358386997	395.93003071806004	166.37735539973
6	Incidence	5	East Asia	3	Both	15	50-54 years	632	Gout	1	Number	2008	243645.13645826708	355483.5302162709	149765.20965751645
6	Incidence	5	East Asia	3	Both	15	50-54 years	632	Gout	2	Percent	2008	0.0009737604053959	0.0014546946058525	0.0005711703291846
6	Incidence	5	East Asia	3	Both	15	50-54 years	632	Gout	3	Rate	2008	273.75309981819004	399.412	168.27214770070998
6	Incidence	5	East Asia	3	Both	15	50-54 years	632	Gout	1	Number	2009	237154.19037335357	346191.15452951286	145717.00224585808
6	Incidence	5	East Asia	3	Both	15	50-54 years	632	Gout	2	Percent	2009	0.0009896374325556	0.0014822242535871	0.0005802553325205
6	Incidence	5	East Asia	3	Both	15	50-54 years	632	Gout	3	Rate	2009	276.57175978715003	403.73183657535003	169.93673052371
6	Incidence	5	East Asia	3	Both	15	50-54 years	632	Gout	1	Number	2010	230967.4076673055	337259.0612101204	141825.79175168567
6	Incidence	5	East Asia	3	Both	15	50-54 years	632	Gout	2	Percent	2010	0.0010019506474238	0.0014997055796505	0.0005872881800983
6	Incidence	5	East Asia	3	Both	15	50-54 years	632	Gout	3	Rate	2010	279.57024532457	408.22901998477	171.67041789066
6	Incidence	5	East Asia	3	Both	15	50-54 years	632	Gout	1	Number	2011	231124.51589589647	337439.621130478	141698.57211697404
6	Incidence	5	East Asia	3	Both	15	50-54 years	632	Gout	2	Percent	2011	0.001014568370056	0.001515867751444	0.0005960823382144
6	Incidence	5	East Asia	3	Both	15	50-54 years	632	Gout	3	Rate	2011	283.673	414.15921322184	173.91487385511002
6	Incidence	5	East Asia	3	Both	15	50-54 years	632	Gout	1	Number	2012	242346.9474384469	354007.2372066373	148140.23690066033
6	Incidence	5	East Asia	3	Both	15	50-54 years	632	Gout	2	Percent	2012	0.0010306985161112	0.0015389187206838	0.0006061671048041
6	Incidence	5	East Asia	3	Both	15	50-54 years	632	Gout	3	Rate	2012	289.18976851302	422.43268199498004	176.77400631442
6	Incidence	5	East Asia	3	Both	15	50-54 years	632	Gout	1	Number	2013	266788.9885714398	390071.5826403125	162330.1021383388
6	Incidence	5	East Asia	3	Both	15	50-54 years	632	Gout	2	Percent	2013	0.0010475560463952	0.0015647521426481	0.0006165366483246
6	Incidence	5	East Asia	3	Both	15	50-54 years	632	Gout	3	Rate	2013	295.07387756596	431.42685548713	179.54029114965
6	Incidence	5	East Asia	3	Both	15	50-54 years	632	Gout	1	Number	2014	298361.16799008264	436652.7043206806	181075.0113256481
6	Incidence	5	East Asia	3	Both	15	50-54 years	632	Gout	2	Percent	2014	0.001063113754928	0.0015889236532831	0.0006259059967303
6	Incidence	5	East Asia	3	Both	15	50-54 years	632	Gout	3	Rate	2014	300.49330324749	439.77309238055	182.36900148691
6	Incidence	5	East Asia	3	Both	15	50-54 years	632	Gout	1	Number	2015	330436.3089778911	483035.2597445152	200104.3944587735
6	Incidence	5	East Asia	3	Both	15	50-54 years	632	Gout	2	Percent	2015	0.0010747292873043	0.0016060275310394	0.0006321043263894
6	Incidence	5	East Asia	3	Both	15	50-54 years	632	Gout	3	Rate	2015	304.39309332346	444.96501414369	184.33324051262
6	Incidence	5	East Asia	3	Both	15	50-54 years	632	Gout	1	Number	2016	358508.17591790465	525086.4871783045	216963.22925600607
6	Incidence	5	East Asia	3	Both	15	50-54 years	632	Gout	2	Percent	2016	0.0010842920254137	0.0016221699441576	0.0006392263790859
6	Incidence	5	East Asia	3	Both	15	50-54 years	632	Gout	3	Rate	2016	307.22368808779	449.97302151604003	185.92670390516
6	Incidence	5	East Asia	3	Both	15	50-54 years	632	Gout	1	Number	2017	380467.2735229823	557491.6227402217	230396.37115665225
6	Incidence	5	East Asia	3	Both	15	50-54 years	632	Gout	2	Percent	2017	0.0010958644293144	0.0016418621912947	0.0006479386668577
6	Incidence	5	East Asia	3	Both	15	50-54 years	632	Gout	3	Rate	2017	310.31586794911	454.70007231657996	187.91537370817002
6	Incidence	5	East Asia	3	Both	15	50-54 years	632	Gout	1	Number	2018	393016.4501179553	575298.0042579991	238962.78212423704
6	Incidence	5	East Asia	3	Both	15	50-54 years	632	Gout	2	Percent	2018	0.0011077573229068	0.0016614188944853	0.0006564733649537
6	Incidence	5	East Asia	3	Both	15	50-54 years	632	Gout	3	Rate	2018	313.332	458.65551979874	190.51273989574
6	Incidence	5	East Asia	3	Both	15	50-54 years	632	Gout	1	Number	2019	398439.6395586775	583300.7570851706	242878.93096969783
6	Incidence	5	East Asia	3	Both	15	50-54 years	632	Gout	2	Percent	2019	0.0011176567377131	0.0016786144408025	0.0006629896047129
6	Incidence	5	East Asia	3	Both	15	50-54 years	632	Gout	3	Rate	2019	315.77941037889	462.28926757873	192.49130357616
6	Incidence	5	East Asia	3	Both	15	50-54 years	632	Gout	1	Number	2020	399662.240243515	582256.3180471706	240032.64328996596
6	Incidence	5	East Asia	3	Both	15	50-54 years	632	Gout	2	Percent	2020	0.0011229750104311	0.0016801063201559	0.0006679521638256
6	Incidence	5	East Asia	3	Both	15	50-54 years	632	Gout	3	Rate	2020	317.84617081183	463.06086111494	190.89483282952
6	Incidence	5	East Asia	3	Both	15	50-54 years	632	Gout	1	Number	2021	399357.0032004368	582331.6475441062	240766.9032152227
6	Incidence	5	East Asia	3	Both	15	50-54 years	632	Gout	2	Percent	2021	0.0011341347082636	0.0016996521800629	0.0006717674816393
6	Incidence	5	East Asia	3	Both	15	50-54 years	632	Gout	3	Rate	2021	319.99854462917	466.613	192.92276836591
6	Incidence	5	East Asia	3	Both	16	55-59 years	632	Gout	1	Number	1990	139998.75431556525	215894.41665600188	78833.40347628697
6	Incidence	5	East Asia	3	Both	16	55-59 years	632	Gout	2	Percent	1990	0.0010946576788267	0.0016950997751889	0.0006045113904116
6	Incidence	5	East Asia	3	Both	16	55-59 years	632	Gout	3	Rate	1990	311.22423188225	479.94408464504	175.25059821795
6	Incidence	5	East Asia	3	Both	16	55-59 years	632	Gout	1	Number	1991	140606.37691650738	216603.16369811364	79030.72379607285
6	Incidence	5	East Asia	3	Both	16	55-59 years	632	Gout	2	Percent	1991	0.0010769341680911	0.0016671625312767	0.000594767872441
6	Incidence	5	East Asia	3	Both	16	55-59 years	632	Gout	3	Rate	1991	305.62104470984	470.80713285276005	171.78063257453
6	Incidence	5	East Asia	3	Both	16	55-59 years	632	Gout	1	Number	1992	140898.75804157284	216972.7774872517	79082.21161862405
6	Incidence	5	East Asia	3	Both	16	55-59 years	632	Gout	2	Percent	1992	0.0010627200151541	0.0016423267521112	0.0005861383440975
6	Incidence	5	East Asia	3	Both	16	55-59 years	632	Gout	3	Rate	1992	300.97507379311	463.47745447162	168.92820638358
6	Incidence	5	East Asia	3	Both	16	55-59 years	632	Gout	1	Number	1993	140372.60386778662	216246.30620673485	78692.98901391057
6	Incidence	5	East Asia	3	Both	16	55-59 years	632	Gout	2	Percent	1993	0.0010523816383841	0.0016213529959928	0.00058239621291
6	Incidence	5	East Asia	3	Both	16	55-59 years	632	Gout	3	Rate	1993	297.42813644546	458.19293862257	166.73844061321
6	Incidence	5	East Asia	3	Both	16	55-59 years	632	Gout	1	Number	1994	139109.201504527	214441.31953892185	77931.56757300964
6	Incidence	5	East Asia	3	Both	16	55-59 years	632	Gout	2	Percent	1994	0.0010477308309349	0.0016098090587524	0.0005807370214672
6	Incidence	5	East Asia	3	Both	16	55-59 years	632	Gout	3	Rate	1994	295.46176922933	455.46384409934006	165.52319030590002
6	Incidence	5	East Asia	3	Both	16	55-59 years	632	Gout	1	Number	1995	138447.56086389054	213526.692590715	77563.73344982756
6	Incidence	5	East Asia	3	Both	16	55-59 years	632	Gout	2	Percent	1995	0.0010457123641243	0.0016044283849166	0.0005806866150167
6	Incidence	5	East Asia	3	Both	16	55-59 years	632	Gout	3	Rate	1995	294.27066289761	453.85155926854	164.862
6	Incidence	5	East Asia	3	Both	16	55-59 years	632	Gout	1	Number	1996	138050.61586766175	212806.58623054845	77499.32097523904
6	Incidence	5	East Asia	3	Both	16	55-59 years	632	Gout	2	Percent	1996	0.0010477234790232	0.0016114892120907	0.000579960635742
6	Incidence	5	East Asia	3	Both	16	55-59 years	632	Gout	3	Rate	1996	294.15474430117	453.44286633432995	165.13358380696
6	Incidence	5	East Asia	3	Both	16	55-59 years	632	Gout	1	Number	1997	138318.20164338403	213205.98241100344	77818.44850278142
6	Incidence	5	East Asia	3	Both	16	55-59 years	632	Gout	2	Percent	1997	0.0010520034154602	0.0016227309074666	0.0005819387900648
6	Incidence	5	East Asia	3	Both	16	55-59 years	632	Gout	3	Rate	1997	294.59401656677	454.09212936745	165.73993180257
6	Incidence	5	East Asia	3	Both	16	55-59 years	632	Gout	1	Number	1998	139969.00242245893	215894.38394471805	79138.24697560487
6	Incidence	5	East Asia	3	Both	16	55-59 years	632	Gout	2	Percent	1998	0.0010586232240953	0.0016378027046963	0.0005840771626341
6	Incidence	5	East Asia	3	Both	16	55-59 years	632	Gout	3	Rate	1998	295.69827089593997	456.09809974864	167.18732281732002
6	Incidence	5	East Asia	3	Both	16	55-59 years	632	Gout	1	Number	1999	141798.84306687402	218159.02771525155	80392.24859366988
6	Incidence	5	East Asia	3	Both	16	55-59 years	632	Gout	2	Percent	1999	0.001062652558816	0.0016491911028216	0.0005853510271107
6	Incidence	5	East Asia	3	Both	16	55-59 years	632	Gout	3	Rate	1999	296.21266090738	455.72632824673997	167.93650326913
6	Incidence	5	East Asia	3	Both	16	55-59 years	632	Gout	1	Number	2000	144660.877324016	222031.80590603317	82045.02517447204
6	Incidence	5	East Asia	3	Both	16	55-59 years	632	Gout	2	Percent	2000	0.001067285333276	0.0016617655916929	0.0005856105820405
6	Incidence	5	East Asia	3	Both	16	55-59 years	632	Gout	3	Rate	2000	297.01131543526003	455.86588413196	168.45121710003
6	Incidence	5	East Asia	3	Both	16	55-59 years	632	Gout	1	Number	2001	151395.54966926304	233028.720469933	85375.91161600422
6	Incidence	5	East Asia	3	Both	16	55-59 years	632	Gout	2	Percent	2001	0.001074818068054	0.0016716767436507	0.0005895982794415
6	Incidence	5	East Asia	3	Both	16	55-59 years	632	Gout	3	Rate	2001	298.77227141486003	459.87164267244	168.48550101606
6	Incidence	5	East Asia	3	Both	16	55-59 years	632	Gout	1	Number	2002	161043.292625065	248606.9099134892	90762.82748978204
6	Incidence	5	East Asia	3	Both	16	55-59 years	632	Gout	2	Percent	2002	0.0010893603264777	0.0016933204796057	0.0005996416448096
6	Incidence	5	East Asia	3	Both	16	55-59 years	632	Gout	3	Rate	2002	302.43246230361	466.87321579966004	170.44873434920999
6	Incidence	5	East Asia	3	Both	16	55-59 years	632	Gout	1	Number	2003	170169.9629296197	263001.0745293045	95794.50630376136
6	Incidence	5	East Asia	3	Both	16	55-59 years	632	Gout	2	Percent	2003	0.0011074387512389	0.001720032590673	0.0006113291151885
6	Incidence	5	East Asia	3	Both	16	55-59 years	632	Gout	3	Rate	2003	307.18127663836	474.75479479646	172.92287213755
6	Incidence	5	East Asia	3	Both	16	55-59 years	632	Gout	1	Number	2004	188946.468842757	292600.302121436	106303.02393248878
6	Incidence	5	East Asia	3	Both	16	55-59 years	632	Gout	2	Percent	2004	0.0011274952522791	0.0017489826797979	0.0006227409297938
6	Incidence	5	East Asia	3	Both	16	55-59 years	632	Gout	3	Rate	2004	312.45429947318996	483.86309087936	175.79
6	Incidence	5	East Asia	3	Both	16	55-59 years	632	Gout	1	Number	2005	200172.6227684713	309931.0084039234	112629.99814053973
6	Incidence	5	East Asia	3	Both	16	55-59 years	632	Gout	2	Percent	2005	0.0011452011930226	0.0017733914119542	0.0006324345858296
6	Incidence	5	East Asia	3	Both	16	55-59 years	632	Gout	3	Rate	2005	317.04579258117997	490.88791886672	178.39036395195
6	Incidence	5	East Asia	3	Both	16	55-59 years	632	Gout	1	Number	2006	215581.777315346	333540.2309987878	120897.08274417269
6	Incidence	5	East Asia	3	Both	16	55-59 years	632	Gout	2	Percent	2006	0.0011634957502272	0.0018041238384303	0.0006411250660921
6	Incidence	5	East Asia	3	Both	16	55-59 years	632	Gout	3	Rate	2006	321.32446613215	497.14144671193003	180.19700483719998
6	Incidence	5	East Asia	3	Both	16	55-59 years	632	Gout	1	Number	2007	230723.8845806974	356609.6307145772	128948.01474531314
6	Incidence	5	East Asia	3	Both	16	55-59 years	632	Gout	2	Percent	2007	0.0011853241950416	0.0018406249010737	0.0006519290076249
6	Incidence	5	East Asia	3	Both	16	55-59 years	632	Gout	3	Rate	2007	325.97902330955003	503.83712693801	182.18464022818
6	Incidence	5	East Asia	3	Both	16	55-59 years	632	Gout	1	Number	2008	250778.31296339375	387055.539956004	139698.43949784877
6	Incidence	5	East Asia	3	Both	16	55-59 years	632	Gout	2	Percent	2008	0.0012068193450922	0.0018769493479356	0.0006635049876059
6	Incidence	5	East Asia	3	Both	16	55-59 years	632	Gout	3	Rate	2008	330.68996768399	510.393	184.21398524118
6	Incidence	5	East Asia	3	Both	16	55-59 years	632	Gout	1	Number	2009	264997.8796028177	407919.1562484673	146948.5230409096
6	Incidence	5	East Asia	3	Both	16	55-59 years	632	Gout	2	Percent	2009	0.0012293504663662	0.001914036173932	0.0006748459649117
6	Incidence	5	East Asia	3	Both	16	55-59 years	632	Gout	3	Rate	2009	335.48214364267	516.41769049722	186.03396219161
6	Incidence	5	East Asia	3	Both	16	55-59 years	632	Gout	1	Number	2010	287311.5881032933	441229.7174385411	158593.58272031997
6	Incidence	5	East Asia	3	Both	16	55-59 years	632	Gout	2	Percent	2010	0.0012479590626611	0.0019449135638788	0.0006841998423931
6	Incidence	5	East Asia	3	Both	16	55-59 years	632	Gout	3	Rate	2010	340.37643234415	522.7223797598899	187.88493090509002
6	Incidence	5	East Asia	3	Both	16	55-59 years	632	Gout	1	Number	2011	301226.2563968586	463986.5789787108	166374.0313870145
6	Incidence	5	East Asia	3	Both	16	55-59 years	632	Gout	2	Percent	2011	0.0012669259294626	0.0019742276288013	0.0006939762291246
6	Incidence	5	East Asia	3	Both	16	55-59 years	632	Gout	3	Rate	2011	346.27075682965	533.37	191.25312133906
6	Incidence	5	East Asia	3	Both	16	55-59 years	632	Gout	1	Number	2012	310766.21632664936	479507.6071610485	171207.82598043082
6	Incidence	5	East Asia	3	Both	16	55-59 years	632	Gout	2	Percent	2012	0.0012889256460186	0.0020083775178229	0.0007052164447091
6	Incidence	5	East Asia	3	Both	16	55-59 years	632	Gout	3	Rate	2012	353.47073277464	545.40003504138	194.73466717645
6	Incidence	5	East Asia	3	Both	16	55-59 years	632	Gout	1	Number	2013	311320.38370668096	481013.5535595077	171168.65202336636
6	Incidence	5	East Asia	3	Both	16	55-59 years	632	Gout	2	Percent	2013	0.0013110383293873	0.0020425497526245	0.0007179118306593
6	Incidence	5	East Asia	3	Both	16	55-59 years	632	Gout	3	Rate	2013	360.87080889635	557.57271045469	198.41222466039002
6	Incidence	5	East Asia	3	Both	16	55-59 years	632	Gout	1	Number	2014	305129.30774378066	472180.2379584234	167535.9524848007
6	Incidence	5	East Asia	3	Both	16	55-59 years	632	Gout	2	Percent	2014	0.0013298317300626	0.0020720981749839	0.0007268303230077
6	Incidence	5	East Asia	3	Both	16	55-59 years	632	Gout	3	Rate	2014	367.24360520068	568.30061384329	201.64076550427998
6	Incidence	5	East Asia	3	Both	16	55-59 years	632	Gout	1	Number	2015	297238.907492467	460633.76173633954	163275.61598781147
6	Incidence	5	East Asia	3	Both	16	55-59 years	632	Gout	2	Percent	2015	0.001342191489428	0.0020912743825965	0.0007322783069392
6	Incidence	5	East Asia	3	Both	16	55-59 years	632	Gout	3	Rate	2015	371.40586819196	575.5709561694999	204.01609742852
6	Incidence	5	East Asia	3	Both	16	55-59 years	632	Gout	1	Number	2016	295332.68091564305	457815.98920165375	162438.2334464409
6	Incidence	5	East Asia	3	Both	16	55-59 years	632	Gout	2	Percent	2016	0.0013512978704949	0.0021010021252124	0.0007373247078077
6	Incidence	5	East Asia	3	Both	16	55-59 years	632	Gout	3	Rate	2016	374.05738202571	579.85269303534	205.73822089541
6	Incidence	5	East Asia	3	Both	16	55-59 years	632	Gout	1	Number	2017	306108.0968929453	473695.1725120188	168997.90487707412
6	Incidence	5	East Asia	3	Both	16	55-59 years	632	Gout	2	Percent	2017	0.0013617329244015	0.0021137288554176	0.0007437590457141
6	Incidence	5	East Asia	3	Both	16	55-59 years	632	Gout	3	Rate	2017	376.63724975819	582.83739897626	207.93604205137
6	Incidence	5	East Asia	3	Both	16	55-59 years	632	Gout	1	Number	2018	332435.7140538282	514091.6840861621	184183.6163941702
6	Incidence	5	East Asia	3	Both	16	55-59 years	632	Gout	2	Percent	2018	0.0013713387012349	0.0021238534691088	0.0007497297219879
6	Incidence	5	East Asia	3	Both	16	55-59 years	632	Gout	3	Rate	2018	378.77106592147	585.74649753531	209.85538483869001
6	Incidence	5	East Asia	3	Both	16	55-59 years	632	Gout	1	Number	2019	366789.3264634782	566544.9887533863	203548.71603642413
6	Incidence	5	East Asia	3	Both	16	55-59 years	632	Gout	2	Percent	2019	0.0013786877192131	0.0021274444032569	0.0007541675710199
6	Incidence	5	East Asia	3	Both	16	55-59 years	632	Gout	3	Rate	2019	380.29719761692	587.40932737658	211.04487154394
6	Incidence	5	East Asia	3	Both	16	55-59 years	632	Gout	1	Number	2020	402703.7150375917	616757.2464988742	222477.54968255747
6	Incidence	5	East Asia	3	Both	16	55-59 years	632	Gout	2	Percent	2020	0.001380577371438	0.0021590656835534	0.0007557559603763
6	Incidence	5	East Asia	3	Both	16	55-59 years	632	Gout	3	Rate	2020	381.74420814554003	584.65690255864	210.89826803758
6	Incidence	5	East Asia	3	Both	16	55-59 years	632	Gout	1	Number	2021	432890.71927261073	670365.3634330155	239677.2111487244
6	Incidence	5	East Asia	3	Both	16	55-59 years	632	Gout	2	Percent	2021	0.0013843996813705	0.0021820054460518	0.0007612226546987
6	Incidence	5	East Asia	3	Both	16	55-59 years	632	Gout	3	Rate	2021	381.67012807886	591.04624499928	211.31807129159
6	Incidence	5	East Asia	3	Both	17	60-64 years	632	Gout	1	Number	1990	132915.57701770318	189063.81117410003	83152.18445457492
6	Incidence	5	East Asia	3	Both	17	60-64 years	632	Gout	2	Percent	1990	0.0012841104030388	0.0018876677915852	0.0008021441927363
6	Incidence	5	East Asia	3	Both	17	60-64 years	632	Gout	3	Rate	1990	361.66989517473	514.45203265803	226.26122919536
6	Incidence	5	East Asia	3	Both	17	60-64 years	632	Gout	1	Number	1991	134247.16689919677	190908.2354418232	84066.05130579992
6	Incidence	5	East Asia	3	Both	17	60-64 years	632	Gout	2	Percent	1991	0.0012652210827142	0.0018607785188724	0.0007903075254793
6	Incidence	5	East Asia	3	Both	17	60-64 years	632	Gout	3	Rate	1991	355.84189548393	506.03040594607	222.82945505261
6	Incidence	5	East Asia	3	Both	17	60-64 years	632	Gout	1	Number	1992	135475.57563269694	192764.4524163574	84920.62787769931
6	Incidence	5	East Asia	3	Both	17	60-64 years	632	Gout	2	Percent	1992	0.0012478618550933	0.0018362501001228	0.000778997363353
6	Incidence	5	East Asia	3	Both	17	60-64 years	632	Gout	3	Rate	1992	350.41548906612	498.59651492588	219.65216394610002
6	Incidence	5	East Asia	3	Both	17	60-64 years	632	Gout	1	Number	1993	136733.10807276846	194675.67439252476	85797.1835209906
6	Incidence	5	East Asia	3	Both	17	60-64 years	632	Gout	2	Percent	1993	0.0012332018799773	0.0018166675067331	0.000769179244621
6	Incidence	5	East Asia	3	Both	17	60-64 years	632	Gout	3	Rate	1993	345.71450182954	492.21585568817994	216.92866473533002
6	Incidence	5	East Asia	3	Both	17	60-64 years	632	Gout	1	Number	1994	139098.36289105107	198271.44451521145	87368.55385489578
6	Incidence	5	East Asia	3	Both	17	60-64 years	632	Gout	2	Percent	1994	0.0012224228478577	0.0018022097317845	0.0007618554980333
6	Incidence	5	East Asia	3	Both	17	60-64 years	632	Gout	3	Rate	1994	342.08082375712996	487.60357532319006	214.86311019030998
6	Incidence	5	East Asia	3	Both	17	60-64 years	632	Gout	1	Number	1995	141451.879115632	201916.1945890451	88861.05153694443
6	Incidence	5	East Asia	3	Both	17	60-64 years	632	Gout	2	Percent	1995	0.0012171750161699	0.001796595101498	0.0007585768017958
6	Incidence	5	East Asia	3	Both	17	60-64 years	632	Gout	3	Rate	1995	339.946	485.25738176759	213.55632864265002
6	Incidence	5	East Asia	3	Both	17	60-64 years	632	Gout	1	Number	1996	144224.0186053634	205942.1796918508	90556.1224008192
6	Incidence	5	East Asia	3	Both	17	60-64 years	632	Gout	2	Percent	1996	0.0012170758480504	0.0017933918622366	0.0007585356693922
6	Incidence	5	East Asia	3	Both	17	60-64 years	632	Gout	3	Rate	1996	339.20014717699	484.35495236456	212.97874198184
6	Incidence	5	East Asia	3	Both	17	60-64 years	632	Gout	1	Number	1997	146908.40409322953	209898.1294373957	92067.04234463694
6	Incidence	5	East Asia	3	Both	17	60-64 years	632	Gout	2	Percent	1997	0.0012203131635291	0.001796168603594	0.000760876037944
6	Incidence	5	East Asia	3	Both	17	60-64 years	632	Gout	3	Rate	1997	339.30980679797	484.79523132971997	212.644
6	Incidence	5	East Asia	3	Both	17	60-64 years	632	Gout	1	Number	1998	148722.31824089657	212633.5003255697	93023.8085179893
6	Incidence	5	East Asia	3	Both	17	60-64 years	632	Gout	2	Percent	1998	0.0012258574463145	0.0018041447544072	0.0007649630126572
6	Incidence	5	East Asia	3	Both	17	60-64 years	632	Gout	3	Rate	1998	340.07738385085	486.22053075208004	212.71382675328
6	Incidence	5	East Asia	3	Both	17	60-64 years	632	Gout	1	Number	1999	149523.39594052098	213944.6114125097	93347.86613651855
6	Incidence	5	East Asia	3	Both	17	60-64 years	632	Gout	2	Percent	1999	0.0012346239482857	0.0018195248248052	0.0007725883516162
6	Incidence	5	East Asia	3	Both	17	60-64 years	632	Gout	3	Rate	1999	341.75340170538	488.99570710557	213.35758590436998
6	Incidence	5	East Asia	3	Both	17	60-64 years	632	Gout	1	Number	2000	150498.84220760484	215535.30275259409	93800.48148199948
6	Incidence	5	East Asia	3	Both	17	60-64 years	632	Gout	2	Percent	2000	0.0012413862323538	0.001834214949876	0.0007786296541885
6	Incidence	5	East Asia	3	Both	17	60-64 years	632	Gout	3	Rate	2000	343.03737351447	491.27729536885994	213.80277967580997
6	Incidence	5	East Asia	3	Both	17	60-64 years	632	Gout	1	Number	2001	152115.75768399693	217822.71657659367	94945.44799562288
6	Incidence	5	East Asia	3	Both	17	60-64 years	632	Gout	2	Percent	2001	0.0012551988357255	0.0018511938770326	0.0007853001258592
6	Incidence	5	East Asia	3	Both	17	60-64 years	632	Gout	3	Rate	2001	346.25	495.81435867355003	216.11757096220998
6	Incidence	5	East Asia	3	Both	17	60-64 years	632	Gout	1	Number	2002	155503.00330027242	222615.2210967614	97105.42855131112
6	Incidence	5	East Asia	3	Both	17	60-64 years	632	Gout	2	Percent	2002	0.0012802331613528	0.0018893580517861	0.000800014889649
6	Incidence	5	East Asia	3	Both	17	60-64 years	632	Gout	3	Rate	2002	352.28537299998	504.32521903202	219.98817637923997
6	Incidence	5	East Asia	3	Both	17	60-64 years	632	Gout	1	Number	2003	161043.90281460815	230445.72714759837	100468.53250161427
6	Incidence	5	East Asia	3	Both	17	60-64 years	632	Gout	2	Percent	2003	0.001311970777277	0.0019413348581164	0.0008212503814788
6	Incidence	5	East Asia	3	Both	17	60-64 years	632	Gout	3	Rate	2003	360.21102020426997	515.4438574002401	224.72053867505
6	Incidence	5	East Asia	3	Both	17	60-64 years	632	Gout	1	Number	2004	167009.18918526146	239104.9101089585	104059.51569233664
6	Incidence	5	East Asia	3	Both	17	60-64 years	632	Gout	2	Percent	2004	0.0013411921544729	0.0019917707313088	0.0008403685303657
6	Incidence	5	East Asia	3	Both	17	60-64 years	632	Gout	3	Rate	2004	367.56842081853	526.2429848768099	229.023
6	Incidence	5	East Asia	3	Both	17	60-64 years	632	Gout	1	Number	2005	173818.27416266073	249716.60589689168	108192.36984912388
6	Incidence	5	East Asia	3	Both	17	60-64 years	632	Gout	2	Percent	2005	0.0013674281682682	0.0020375895959791	0.0008569917176347
6	Incidence	5	East Asia	3	Both	17	60-64 years	632	Gout	3	Rate	2005	374.17879858436	537.5652245495301	232.90583893528998
6	Incidence	5	East Asia	3	Both	17	60-64 years	632	Gout	1	Number	2006	184622.31994491097	265094.0410537035	115128.2392737766
6	Incidence	5	East Asia	3	Both	17	60-64 years	632	Gout	2	Percent	2006	0.0013926071660425	0.0020738754048307	0.0008705714318574
6	Incidence	5	East Asia	3	Both	17	60-64 years	632	Gout	3	Rate	2006	380.35053974659	546.13473402602	237.18198298516
6	Incidence	5	East Asia	3	Both	17	60-64 years	632	Gout	1	Number	2007	198391.45060941103	284670.4614028678	123996.3081125088
6	Incidence	5	East Asia	3	Both	17	60-64 years	632	Gout	2	Percent	2007	0.0014225955578278	0.0021178370982994	0.0008880860543788
6	Incidence	5	East Asia	3	Both	17	60-64 years	632	Gout	3	Rate	2007	387.51891709209	556.0480988070999	242.20254902908002
6	Incidence	5	East Asia	3	Both	17	60-64 years	632	Gout	1	Number	2008	210878.84743541875	302411.3813836123	132156.38777134076
6	Incidence	5	East Asia	3	Both	17	60-64 years	632	Gout	2	Percent	2008	0.0014527919866373	0.0021627022163816	0.000907232062387
6	Incidence	5	East Asia	3	Both	17	60-64 years	632	Gout	3	Rate	2008	394.97379779351996	566.41324273953	247.52748327072
6	Incidence	5	East Asia	3	Both	17	60-64 years	632	Gout	1	Number	2009	234841.43548357955	336720.8422163013	147690.02406815047
6	Incidence	5	East Asia	3	Both	17	60-64 years	632	Gout	2	Percent	2009	0.0014837507611468	0.0022101728722021	0.0009284163830061
6	Incidence	5	East Asia	3	Both	17	60-64 years	632	Gout	3	Rate	2009	402.39031773820005	576.9561338674699	253.06026421262
6	Incidence	5	East Asia	3	Both	17	60-64 years	632	Gout	1	Number	2010	249077.5279001341	357162.59094489977	156902.36220424704
6	Incidence	5	East Asia	3	Both	17	60-64 years	632	Gout	2	Percent	2010	0.0015058453177256	0.00224398662729	0.0009434303002405
6	Incidence	5	East Asia	3	Both	17	60-64 years	632	Gout	3	Rate	2010	408.46917699634	585.72088300008	257.30855488515
6	Incidence	5	East Asia	3	Both	17	60-64 years	632	Gout	1	Number	2011	268400.02656636765	384605.1676173614	168804.92677744135
6	Incidence	5	East Asia	3	Both	17	60-64 years	632	Gout	2	Percent	2011	0.0015228680258459	0.002266922838459	0.0009517348191444
6	Incidence	5	East Asia	3	Both	17	60-64 years	632	Gout	3	Rate	2011	413.98191074986	593.21746056212	260.36579439024
6	Incidence	5	East Asia	3	Both	17	60-64 years	632	Gout	1	Number	2012	287148.5220567109	411454.9931373212	179972.11084705847
6	Incidence	5	East Asia	3	Both	17	60-64 years	632	Gout	2	Percent	2012	0.0015388998699744	0.0022892817881471	0.0009621622609029
6	Incidence	5	East Asia	3	Both	17	60-64 years	632	Gout	3	Rate	2012	419.65492754734004	601.3233642899701	263.02131941026
6	Incidence	5	East Asia	3	Both	17	60-64 years	632	Gout	1	Number	2013	311537.2804439906	446653.1020431136	194465.06998089052
6	Incidence	5	East Asia	3	Both	17	60-64 years	632	Gout	2	Percent	2013	0.0015529164009066	0.002310223581568	0.0009712718628751
6	Incidence	5	East Asia	3	Both	17	60-64 years	632	Gout	3	Rate	2013	424.91894168070996	609.209	265.23917655177996
6	Incidence	5	East Asia	3	Both	17	60-64 years	632	Gout	1	Number	2014	328145.1998243867	470843.921495738	203861.53511035905
6	Incidence	5	East Asia	3	Both	17	60-64 years	632	Gout	2	Percent	2014	0.0015653195312235	0.0023307323428544	0.0009795709538201
6	Incidence	5	East Asia	3	Both	17	60-64 years	632	Gout	3	Rate	2014	429.57750144655995	616.38553748672	266.87676352004
6	Incidence	5	East Asia	3	Both	17	60-64 years	632	Gout	1	Number	2015	353668.9494523963	507676.8192657713	219598.3902025924
6	Incidence	5	East Asia	3	Both	17	60-64 years	632	Gout	2	Percent	2015	0.0015772302706639	0.0023501220876806	0.0009876507614915
6	Incidence	5	East Asia	3	Both	17	60-64 years	632	Gout	3	Rate	2015	433.58693907975004	622.396	269.22067651743004
6	Incidence	5	East Asia	3	Both	17	60-64 years	632	Gout	1	Number	2016	367533.8019860282	527355.582000317	228679.30922488877
6	Incidence	5	East Asia	3	Both	17	60-64 years	632	Gout	2	Percent	2016	0.0015914486733858	0.0023772572299701	0.0009942928331006
6	Incidence	5	East Asia	3	Both	17	60-64 years	632	Gout	3	Rate	2016	437.61810892502	627.91599379152	272.28572259887
6	Incidence	5	East Asia	3	Both	17	60-64 years	632	Gout	1	Number	2017	374876.1150203929	538187.7730509369	233505.65515485115
6	Incidence	5	East Asia	3	Both	17	60-64 years	632	Gout	2	Percent	2017	0.0016087127933989	0.002411362083043	0.0010032025331614
6	Incidence	5	East Asia	3	Both	17	60-64 years	632	Gout	3	Rate	2017	442.10196288677	634.70000177135	275.37979709245
6	Incidence	5	East Asia	3	Both	17	60-64 years	632	Gout	1	Number	2018	371034.72177778464	533290.1681129406	231031.16279310643
6	Incidence	5	East Asia	3	Both	17	60-64 years	632	Gout	2	Percent	2018	0.0016256388017972	0.0024435930488424	0.0010126705016366
6	Incidence	5	East Asia	3	Both	17	60-64 years	632	Gout	3	Rate	2018	446.33041879304	641.51307169202	277.91532595552
6	Incidence	5	East Asia	3	Both	17	60-64 years	632	Gout	1	Number	2019	359643.71100829786	517589.6088622034	224666.1824994225
6	Incidence	5	East Asia	3	Both	17	60-64 years	632	Gout	2	Percent	2019	0.0016386955357675	0.0024650587855439	0.00102202302963
6	Incidence	5	East Asia	3	Both	17	60-64 years	632	Gout	3	Rate	2019	449.53057352177996	646.95237703008	280.81769478678
6	Incidence	5	East Asia	3	Both	17	60-64 years	632	Gout	1	Number	2020	348501.0566544853	507089.1818848338	217730.39754505543
6	Incidence	5	East Asia	3	Both	17	60-64 years	632	Gout	2	Percent	2020	0.0016455600422742	0.0024621661862673	0.0010264845038946
6	Incidence	5	East Asia	3	Both	17	60-64 years	632	Gout	3	Rate	2020	452.41225012346	658.28597477461	282.65021638454004
6	Incidence	5	East Asia	3	Both	17	60-64 years	632	Gout	1	Number	2021	343156.26676505024	498939.373079221	213683.44543989847
6	Incidence	5	East Asia	3	Both	17	60-64 years	632	Gout	2	Percent	2021	0.0016439091781592	0.00248497596614	0.0010210476021553
6	Incidence	5	East Asia	3	Both	17	60-64 years	632	Gout	3	Rate	2021	451.44405049206995	656.38670584757	281.11426039769003
6	Incidence	5	East Asia	3	Both	18	65-69 years	632	Gout	1	Number	1990	115942.04848838152	184626.1743770535	66589.26902233703
6	Incidence	5	East Asia	3	Both	18	65-69 years	632	Gout	2	Percent	1990	0.0013924099152032	0.0022606378169117	0.0008049421044804
6	Incidence	5	East Asia	3	Both	18	65-69 years	632	Gout	3	Rate	1990	409.60901705237	652.26159788184	235.25170881562
6	Incidence	5	East Asia	3	Both	18	65-69 years	632	Gout	1	Number	1991	117429.79684154416	186779.2442406412	67383.54829557211
6	Incidence	5	East Asia	3	Both	18	65-69 years	632	Gout	2	Percent	1991	0.0013728459374318	0.0022274026577026	0.0007926718769538
6	Incidence	5	East Asia	3	Both	18	65-69 years	632	Gout	3	Rate	1991	403.12549008697	641.19564537938	231.32140786299
6	Incidence	5	East Asia	3	Both	18	65-69 years	632	Gout	1	Number	1992	118872.19104004822	188902.15789682863	68203.04494718081
6	Incidence	5	East Asia	3	Both	18	65-69 years	632	Gout	2	Percent	1992	0.0013555430709196	0.0021990729861872	0.000781373909745
6	Incidence	5	East Asia	3	Both	18	65-69 years	632	Gout	3	Rate	1992	397.27887937079004	631.32375152985	227.93917592688
6	Incidence	5	East Asia	3	Both	18	65-69 years	632	Gout	1	Number	1993	120699.96049335528	191668.4943811369	69240.12380706499
6	Incidence	5	East Asia	3	Both	18	65-69 years	632	Gout	2	Percent	1993	0.0013417739165215	0.0021778266366601	0.0007707387976393
6	Incidence	5	East Asia	3	Both	18	65-69 years	632	Gout	3	Rate	1993	392.50134632612	623.28224288887	225.16032070744998
6	Incidence	5	East Asia	3	Both	18	65-69 years	632	Gout	1	Number	1994	122868.95748489948	195199.12174380265	70478.14549441857
6	Incidence	5	East Asia	3	Both	18	65-69 years	632	Gout	2	Percent	1994	0.0013332347899938	0.0021648996373653	0.0007635498642804
6	Incidence	5	East Asia	3	Both	18	65-69 years	632	Gout	3	Rate	1994	389.23374709073	618.36681241882	223.26609764040003
6	Incidence	5	East Asia	3	Both	18	65-69 years	632	Gout	1	Number	1995	125497.79642882771	199590.3117760356	72000.51566968419
6	Incidence	5	East Asia	3	Both	18	65-69 years	632	Gout	2	Percent	1995	0.0013307078665349	0.0021614947725683	0.000760013521389
6	Incidence	5	East Asia	3	Both	18	65-69 years	632	Gout	3	Rate	1995	387.65222310321	616.51782159954	222.40358602439
6	Incidence	5	East Asia	3	Both	18	65-69 years	632	Gout	1	Number	1996	128284.89059830082	203864.22156418223	73747.09858873827
6	Incidence	5	East Asia	3	Both	18	65-69 years	632	Gout	2	Percent	1996	0.0013311786983272	0.0021619159691038	0.0007609694389626
6	Incidence	5	East Asia	3	Both	18	65-69 years	632	Gout	3	Rate	1996	386.92750777988	614.88671664627	222.43290639962
6	Incidence	5	East Asia	3	Both	18	65-69 years	632	Gout	1	Number	1997	131093.60708563906	208602.7609029551	75512.07550501137
6	Incidence	5	East Asia	3	Both	18	65-69 years	632	Gout	2	Percent	1997	0.0013328060359956	0.0021652975274193	0.0007630594878923
6	Incidence	5	East Asia	3	Both	18	65-69 years	632	Gout	3	Rate	1997	386.43119923854	614.90881860883	222.59073148647
6	Incidence	5	East Asia	3	Both	18	65-69 years	632	Gout	1	Number	1998	133938.00056984642	213483.4795123177	77271.77733920031
6	Incidence	5	East Asia	3	Both	18	65-69 years	632	Gout	2	Percent	1998	0.0013349620478943	0.002170388526205	0.000765736629067
6	Incidence	5	East Asia	3	Both	18	65-69 years	632	Gout	3	Rate	1998	386.11503465706	615.4278900678601	222.75825276172
6	Incidence	5	East Asia	3	Both	18	65-69 years	632	Gout	1	Number	1999	137787.1740912626	219916.31240467227	79567.81504242736
6	Incidence	5	East Asia	3	Both	18	65-69 years	632	Gout	2	Percent	1999	0.0013378872022386	0.0021771838120069	0.0007687920719525
6	Incidence	5	East Asia	3	Both	18	65-69 years	632	Gout	3	Rate	1999	386.04572300346	616.15133906647	222.92941914546
6	Incidence	5	East Asia	3	Both	18	65-69 years	632	Gout	1	Number	2000	141387.59535230396	225931.2508387536	81662.70483650036
6	Incidence	5	East Asia	3	Both	18	65-69 years	632	Gout	2	Percent	2000	0.0013419795129163	0.0021859808918392	0.0007726333433447
6	Incidence	5	East Asia	3	Both	18	65-69 years	632	Gout	3	Rate	2000	386.38873875325	617.43246173051	223.17056490232
6	Incidence	5	East Asia	3	Both	18	65-69 years	632	Gout	1	Number	2001	146474.70556461354	233987.20694460775	84592.15509732073
6	Incidence	5	East Asia	3	Both	18	65-69 years	632	Gout	2	Percent	2001	0.0013595418083186	0.0022146399065321	0.0007832065730938
6	Incidence	5	East Asia	3	Both	18	65-69 years	632	Gout	3	Rate	2001	390.50390896809	623.8136380488401	225.52403915887
6	Incidence	5	East Asia	3	Both	18	65-69 years	632	Gout	1	Number	2002	153389.87818179882	244875.5338042206	88515.80112072304
6	Incidence	5	East Asia	3	Both	18	65-69 years	632	Gout	2	Percent	2002	0.0013974051085362	0.0022745329566369	0.0008054734645346
6	Incidence	5	East Asia	3	Both	18	65-69 years	632	Gout	3	Rate	2002	400.05873751620004	638.66402440333	230.85955909439
6	Incidence	5	East Asia	3	Both	18	65-69 years	632	Gout	1	Number	2003	160372.01670559292	255821.26913679432	92414.37585645134
6	Incidence	5	East Asia	3	Both	18	65-69 years	632	Gout	2	Percent	2003	0.0014453176714318	0.0023506044169127	0.0008334520358429
6	Incidence	5	East Asia	3	Both	18	65-69 years	632	Gout	3	Rate	2003	412.50543054054003	658.01793189661	237.70625751239
6	Incidence	5	East Asia	3	Both	18	65-69 years	632	Gout	1	Number	2004	166311.59236354122	265062.6461860565	95691.50414660314
6	Incidence	5	East Asia	3	Both	18	65-69 years	632	Gout	2	Percent	2004	0.0014963622991096	0.0024402643830575	0.0008636299180418
6	Incidence	5	East Asia	3	Both	18	65-69 years	632	Gout	3	Rate	2004	425.90239537996	678.79102311536	245.05351824461002
6	Incidence	5	East Asia	3	Both	18	65-69 years	632	Gout	1	Number	2005	171790.08957106748	273590.2398235478	98744.91565697997
6	Incidence	5	East Asia	3	Both	18	65-69 years	632	Gout	2	Percent	2005	0.0015367487234013	0.0025159463459751	0.0008885155710486
6	Incidence	5	East Asia	3	Both	18	65-69 years	632	Gout	3	Rate	2005	436.60469263286	695.32988115765	250.96030659928002
6	Incidence	5	East Asia	3	Both	18	65-69 years	632	Gout	1	Number	2006	176792.60530895824	281601.5628434452	101686.27898249896
6	Incidence	5	East Asia	3	Both	18	65-69 years	632	Gout	2	Percent	2006	0.0015715570731344	0.0025742813377976	0.0009100304866575
6	Incidence	5	East Asia	3	Both	18	65-69 years	632	Gout	3	Rate	2006	445.78192252725006	710.0573344210401	256.40158908368
6	Incidence	5	East Asia	3	Both	18	65-69 years	632	Gout	1	Number	2007	182711.62627099632	291184.9863193275	105084.67931627655
6	Incidence	5	East Asia	3	Both	18	65-69 years	632	Gout	2	Percent	2007	0.0016069487594378	0.0026351984247144	0.0009322719388164
6	Incidence	5	East Asia	3	Both	18	65-69 years	632	Gout	3	Rate	2007	454.99173756977	725.11402576625	261.68373523839
6	Incidence	5	East Asia	3	Both	18	65-69 years	632	Gout	1	Number	2008	190153.90590054356	303324.64992220246	109285.91908771831
6	Incidence	5	East Asia	3	Both	18	65-69 years	632	Gout	2	Percent	2008	0.0016390696392521	0.0026901780452724	0.0009507854770659
6	Incidence	5	East Asia	3	Both	18	65-69 years	632	Gout	3	Rate	2008	464.14101622828	740.37612109642	266.75275117065
6	Incidence	5	East Asia	3	Both	18	65-69 years	632	Gout	1	Number	2009	197433.76345356723	315142.3696235781	113407.562190488
6	Incidence	5	East Asia	3	Both	18	65-69 years	632	Gout	2	Percent	2009	0.0016684040342889	0.0027384904577013	0.0009684406616393
6	Incidence	5	East Asia	3	Both	18	65-69 years	632	Gout	3	Rate	2009	471.40113491811	752.44714025965	270.77665233011
6	Incidence	5	East Asia	3	Both	18	65-69 years	632	Gout	1	Number	2010	205462.20189602996	327980.8150033734	118045.33924658567
6	Incidence	5	East Asia	3	Both	18	65-69 years	632	Gout	2	Percent	2010	0.0016899483587852	0.0027725341772471	0.0009828721189768
6	Incidence	5	East Asia	3	Both	18	65-69 years	632	Gout	3	Rate	2010	477.73741089208005	762.6157217047399	274.47712629926
6	Incidence	5	East Asia	3	Both	18	65-69 years	632	Gout	1	Number	2011	217561.95290451497	346851.6985498206	125540.69470987096
6	Incidence	5	East Asia	3	Both	18	65-69 years	632	Gout	2	Percent	2011	0.001705039264493	0.0027993926329273	0.0009911669443246
6	Incidence	5	East Asia	3	Both	18	65-69 years	632	Gout	3	Rate	2011	482.79097562204	769.6974020660899	278.58692050741
6	Incidence	5	East Asia	3	Both	18	65-69 years	632	Gout	1	Number	2012	231953.72474612825	370054.4174127748	134423.1559288182
6	Incidence	5	East Asia	3	Both	18	65-69 years	632	Gout	2	Percent	2012	0.001716669233284	0.0028218268586743	0.0009989640362301
6	Incidence	5	East Asia	3	Both	18	65-69 years	632	Gout	3	Rate	2012	487.31889266317	777.4589915125599	282.414
6	Incidence	5	East Asia	3	Both	18	65-69 years	632	Gout	1	Number	2013	244113.35593931685	389829.6208382336	141527.6540458784
6	Incidence	5	East Asia	3	Both	18	65-69 years	632	Gout	2	Percent	2013	0.0017264018250814	0.0028417718698571	0.001005881356575
6	Incidence	5	East Asia	3	Both	18	65-69 years	632	Gout	3	Rate	2013	491.36804564923995	784.6757019516899	284.87653412594
6	Incidence	5	East Asia	3	Both	18	65-69 years	632	Gout	1	Number	2014	269682.34976652026	431125.147211771	156314.62297121907
6	Incidence	5	East Asia	3	Both	18	65-69 years	632	Gout	2	Percent	2014	0.0017382213609309	0.0028643053240806	0.0010136163142672
6	Incidence	5	East Asia	3	Both	18	65-69 years	632	Gout	3	Rate	2014	495.70028167251996	792.447	287.32
6	Incidence	5	East Asia	3	Both	18	65-69 years	632	Gout	1	Number	2015	284119.6558494862	455639.4866256252	164516.07180691767
6	Incidence	5	East Asia	3	Both	18	65-69 years	632	Gout	2	Percent	2015	0.0017482563572773	0.0028813253661358	0.0010200756207159
6	Incidence	5	East Asia	3	Both	18	65-69 years	632	Gout	3	Rate	2015	499.23398385279995	800.61590750786	289.07543791863003
6	Incidence	5	East Asia	3	Both	18	65-69 years	632	Gout	1	Number	2016	305202.43986548705	489704.32384254446	176494.8866909821
6	Incidence	5	East Asia	3	Both	18	65-69 years	632	Gout	2	Percent	2016	0.0017620994078106	0.0029115653487353	0.0010241147372664
6	Incidence	5	East Asia	3	Both	18	65-69 years	632	Gout	3	Rate	2016	503.30420214583	807.5631508960599	291.05474441152
6	Incidence	5	East Asia	3	Both	18	65-69 years	632	Gout	1	Number	2017	325977.2975369948	524139.3750582276	186816.05131132336
6	Incidence	5	East Asia	3	Both	18	65-69 years	632	Gout	2	Percent	2017	0.0017809649255094	0.0029508474358146	0.0010292133551286
6	Incidence	5	East Asia	3	Both	18	65-69 years	632	Gout	3	Rate	2017	508.29248269192	817.2842288034001	291.30002379063
6	Incidence	5	East Asia	3	Both	18	65-69 years	632	Gout	1	Number	2018	353252.1407678838	569426.3213899399	201595.2647112816
6	Incidence	5	East Asia	3	Both	18	65-69 years	632	Gout	2	Percent	2018	0.0018001084700564	0.0029884660956505	0.0010335769189903
6	Incidence	5	East Asia	3	Both	18	65-69 years	632	Gout	3	Rate	2018	513.11912540152	827.12460107695	292.82875876954
6	Incidence	5	East Asia	3	Both	18	65-69 years	632	Gout	1	Number	2019	371553.0642405249	600337.026697105	211060.95812347945
6	Incidence	5	East Asia	3	Both	18	65-69 years	632	Gout	2	Percent	2019	0.0018156098295465	0.0030152413899842	0.001038277102721
6	Incidence	5	East Asia	3	Both	18	65-69 years	632	Gout	3	Rate	2019	516.9668642742901	835.28943795347	293.66336115368
6	Incidence	5	East Asia	3	Both	18	65-69 years	632	Gout	1	Number	2020	400389.2515712208	648435.1918116581	229654.38284378065
6	Incidence	5	East Asia	3	Both	18	65-69 years	632	Gout	2	Percent	2020	0.0018305466858275	0.0030020169728903	0.0010675093207187
6	Incidence	5	East Asia	3	Both	18	65-69 years	632	Gout	3	Rate	2020	521.337	844.3119224752301	299.02746786762003
6	Incidence	5	East Asia	3	Both	18	65-69 years	632	Gout	1	Number	2021	411417.7395747736	666120.8565024983	235326.66392311617
6	Incidence	5	East Asia	3	Both	18	65-69 years	632	Gout	2	Percent	2021	0.0018271312424413	0.0030007811977158	0.001068551148532
6	Incidence	5	East Asia	3	Both	18	65-69 years	632	Gout	3	Rate	2021	520.071	842.03945781806	297.47505211047
6	Incidence	5	East Asia	3	Both	19	70-74 years	632	Gout	1	Number	1990	86064.01938459997	130286.2423672364	54681.9402418738
6	Incidence	5	East Asia	3	Both	19	70-74 years	632	Gout	2	Percent	1990	0.0014422669066977	0.0022784414596081	0.000897205215507
6	Incidence	5	East Asia	3	Both	19	70-74 years	632	Gout	3	Rate	1990	442.02357025887	669.14827379168	280.84566148813
6	Incidence	5	East Asia	3	Both	19	70-74 years	632	Gout	1	Number	1991	87631.91969841778	132562.00345000296	55915.799812722966
6	Incidence	5	East Asia	3	Both	19	70-74 years	632	Gout	2	Percent	1991	0.0014264022461707	0.0022507670608014	0.0008904737590445
6	Incidence	5	East Asia	3	Both	19	70-74 years	632	Gout	3	Rate	1991	436.32168412217004	660.02977904589	278.40627053803996
6	Incidence	5	East Asia	3	Both	19	70-74 years	632	Gout	1	Number	1992	89343.86415997866	135174.47180874564	57199.24518681371
6	Incidence	5	East Asia	3	Both	19	70-74 years	632	Gout	2	Percent	1992	0.0014122248568201	0.0022301025919918	0.0008850661149425
6	Incidence	5	East Asia	3	Both	19	70-74 years	632	Gout	3	Rate	1992	431.04300509144997	652.1545837301101	275.96001993084
6	Incidence	5	East Asia	3	Both	19	70-74 years	632	Gout	1	Number	1993	91206.79853686472	138057.51213180672	58584.66143468888
6	Incidence	5	East Asia	3	Both	19	70-74 years	632	Gout	2	Percent	1993	0.0014002248478266	0.0022116263866711	0.000880566309525
6	Incidence	5	East Asia	3	Both	19	70-74 years	632	Gout	3	Rate	1993	426.38896602234996	645.41460498371	273.88148268147
6	Incidence	5	East Asia	3	Both	19	70-74 years	632	Gout	1	Number	1994	93902.0766733249	142384.3497256232	60419.27650292896
6	Incidence	5	East Asia	3	Both	19	70-74 years	632	Gout	2	Percent	1994	0.0013926873184836	0.0021994860747932	0.0008774820058955
6	Incidence	5	East Asia	3	Both	19	70-74 years	632	Gout	3	Rate	1994	423.09272074091996	641.53833493924	272.22993342046
6	Incidence	5	East Asia	3	Both	19	70-74 years	632	Gout	1	Number	1995	96774.69913798712	146936.45130876714	62333.70721896684
6	Incidence	5	East Asia	3	Both	19	70-74 years	632	Gout	2	Percent	1995	0.0013901245011679	0.0021942041167756	0.0008758320541962
6	Incidence	5	East Asia	3	Both	19	70-74 years	632	Gout	3	Rate	1995	421.29016356178005	639.6597680639001	271.35788531098
6	Incidence	5	East Asia	3	Both	19	70-74 years	632	Gout	1	Number	1996	99624.39131049011	151149.28583677375	64294.71949996839
6	Incidence	5	East Asia	3	Both	19	70-74 years	632	Gout	2	Percent	1996	0.001391334924717	0.0021939078645027	0.0008793718562689
6	Incidence	5	East Asia	3	Both	19	70-74 years	632	Gout	3	Rate	1996	420.61241365607	638.14960474948	271.45116570839
6	Incidence	5	East Asia	3	Both	19	70-74 years	632	Gout	1	Number	1997	102681.24043748628	155629.25356194453	66417.95206886828
6	Incidence	5	East Asia	3	Both	19	70-74 years	632	Gout	2	Percent	1997	0.0013948895025454	0.0021923671805988	0.0008823748387565
6	Incidence	5	East Asia	3	Both	19	70-74 years	632	Gout	3	Rate	1997	420.50332288787	637.3376283976501	271.99680706399
6	Incidence	5	East Asia	3	Both	19	70-74 years	632	Gout	1	Number	1998	106184.23846364388	160803.24228138683	68771.66674247781
6	Incidence	5	East Asia	3	Both	19	70-74 years	632	Gout	2	Percent	1998	0.0014004415967225	0.0021937378056914	0.0008840062252848
6	Incidence	5	East Asia	3	Both	19	70-74 years	632	Gout	3	Rate	1998	421.06794761941	637.6567010098499	272.71038516263
6	Incidence	5	East Asia	3	Both	19	70-74 years	632	Gout	1	Number	1999	109916.84189325328	166415.27826528475	71214.5314797104
6	Incidence	5	East Asia	3	Both	19	70-74 years	632	Gout	2	Percent	1999	0.0014084309737725	0.0022031823196775	0.0008870605944655
6	Incidence	5	East Asia	3	Both	19	70-74 years	632	Gout	3	Rate	1999	422.38763900939006	639.49941856798	273.66268259497
6	Incidence	5	East Asia	3	Both	19	70-74 years	632	Gout	1	Number	2000	113780.46834137297	172375.72501113926	73695.93360999525
6	Incidence	5	East Asia	3	Both	19	70-74 years	632	Gout	2	Percent	2000	0.0014174710524265	0.0022154890760073	0.000892409841125
6	Incidence	5	East Asia	3	Both	19	70-74 years	632	Gout	3	Rate	2000	424.11044646886	642.52104742203	274.69754485893
6	Incidence	5	East Asia	3	Both	19	70-74 years	632	Gout	1	Number	2001	118601.91619336823	179733.21683750564	76753.27643169138
6	Incidence	5	East Asia	3	Both	19	70-74 years	632	Gout	2	Percent	2001	0.0014393524001337	0.0022508939054692	0.0009053215261239
6	Incidence	5	East Asia	3	Both	19	70-74 years	632	Gout	3	Rate	2001	429.62096180309004	651.0616351239901	278.02937339022
6	Incidence	5	East Asia	3	Both	19	70-74 years	632	Gout	1	Number	2002	125155.78117294778	189706.00753936177	80864.33552305534
6	Incidence	5	East Asia	3	Both	19	70-74 years	632	Gout	2	Percent	2002	0.0014818938652743	0.0023233258870405	0.0009307871871722
6	Incidence	5	East Asia	3	Both	19	70-74 years	632	Gout	3	Rate	2002	440.93947513911996	668.35799841761	284.89517087299
6	Incidence	5	East Asia	3	Both	19	70-74 years	632	Gout	1	Number	2003	132785.0261533784	201286.4666441589	85637.03614268455
6	Incidence	5	East Asia	3	Both	19	70-74 years	632	Gout	2	Percent	2003	0.0015342551760264	0.0024169228636404	0.000961785173756
6	Incidence	5	East Asia	3	Both	19	70-74 years	632	Gout	3	Rate	2003	455.15536456552996	689.96194647509	293.54331233713
6	Incidence	5	East Asia	3	Both	19	70-74 years	632	Gout	1	Number	2004	141673.59753441668	214732.5923271946	91207.48333618807
6	Incidence	5	East Asia	3	Both	19	70-74 years	632	Gout	2	Percent	2004	0.001586464507629	0.0025025045364917	0.0009922094823012
6	Incidence	5	East Asia	3	Both	19	70-74 years	632	Gout	3	Rate	2004	469.46475824887	711.56084337134	302.23485434193
6	Incidence	5	East Asia	3	Both	19	70-74 years	632	Gout	1	Number	2005	149659.1738820013	226769.49791729805	96090.56090972756
6	Incidence	5	East Asia	3	Both	19	70-74 years	632	Gout	2	Percent	2005	0.0016282744946412	0.0025719848140114	0.0010165877982413
6	Incidence	5	East Asia	3	Both	19	70-74 years	632	Gout	3	Rate	2005	481.04564201224997	728.89937773164	308.86142402859
6	Incidence	5	East Asia	3	Both	19	70-74 years	632	Gout	1	Number	2006	157394.72673358905	238649.65405934092	100982.2729142129
6	Incidence	5	East Asia	3	Both	19	70-74 years	632	Gout	2	Percent	2006	0.0016622117726259	0.0026233385154336	0.0010398972718138
6	Incidence	5	East Asia	3	Both	19	70-74 years	632	Gout	3	Rate	2006	490.49733920129006	743.71627783661	314.696
6	Incidence	5	East Asia	3	Both	19	70-74 years	632	Gout	1	Number	2007	165194.9333414016	250677.0074220619	105949.95203939053
6	Incidence	5	East Asia	3	Both	19	70-74 years	632	Gout	2	Percent	2007	0.0016967153202762	0.0026770892302151	0.0010626712643765
6	Incidence	5	East Asia	3	Both	19	70-74 years	632	Gout	3	Rate	2007	500.14552343601997	758.95174600407	320.775
6	Incidence	5	East Asia	3	Both	19	70-74 years	632	Gout	1	Number	2008	171782.5753517851	260633.78265095124	110152.05850763834
6	Incidence	5	East Asia	3	Both	19	70-74 years	632	Gout	2	Percent	2008	0.001726151760363	0.0027228553484027	0.0010801418535139
6	Incidence	5	East Asia	3	Both	19	70-74 years	632	Gout	3	Rate	2008	509.358	772.81381407857	326.61549703208
6	Incidence	5	East Asia	3	Both	19	70-74 years	632	Gout	1	Number	2009	176816.59121319684	267986.7616946499	113375.14729300405
6	Incidence	5	East Asia	3	Both	19	70-74 years	632	Gout	2	Percent	2009	0.0017591549684525	0.0027764093691826	0.001098754665104
6	Incidence	5	East Asia	3	Both	19	70-74 years	632	Gout	3	Rate	2009	518.21894388897	785.42299491668	332.28300970125
6	Incidence	5	East Asia	3	Both	19	70-74 years	632	Gout	1	Number	2010	181702.20175852848	275389.5476704027	116516.41199056427
6	Incidence	5	East Asia	3	Both	19	70-74 years	632	Gout	2	Percent	2010	0.0017797498607221	0.0028050548982165	0.0011093744970887
6	Incidence	5	East Asia	3	Both	19	70-74 years	632	Gout	3	Rate	2010	524.825	795.4303015213901	336.54394477153
6	Incidence	5	East Asia	3	Both	19	70-74 years	632	Gout	1	Number	2011	185908.94430951253	282409.3964923807	119397.35777539926
6	Incidence	5	East Asia	3	Both	19	70-74 years	632	Gout	2	Percent	2011	0.0017933832770426	0.0028314370613247	0.0011172354630135
6	Incidence	5	East Asia	3	Both	19	70-74 years	632	Gout	3	Rate	2011	529.68345539567	804.62823091098	340.18161561014
6	Incidence	5	East Asia	3	Both	19	70-74 years	632	Gout	1	Number	2012	190298.6614292003	289874.01285044686	122296.0222441692
6	Incidence	5	East Asia	3	Both	19	70-74 years	632	Gout	2	Percent	2012	0.0018012224382349	0.0028479221507868	0.0011208001944375
6	Incidence	5	East Asia	3	Both	19	70-74 years	632	Gout	3	Rate	2012	533.10217432252	812.05230435981	342.59975808405
6	Incidence	5	East Asia	3	Both	19	70-74 years	632	Gout	1	Number	2013	196057.29520434164	299219.7228405494	126012.8550942397
6	Incidence	5	East Asia	3	Both	19	70-74 years	632	Gout	2	Percent	2013	0.0018084904949667	0.00286439073238	0.0011221129845275
6	Incidence	5	East Asia	3	Both	19	70-74 years	632	Gout	3	Rate	2013	536.35260662235	818.57335699281	344.73250907229
6	Incidence	5	East Asia	3	Both	19	70-74 years	632	Gout	1	Number	2014	201946.82788086365	308738.32826500776	129748.30942129156
6	Incidence	5	East Asia	3	Both	19	70-74 years	632	Gout	2	Percent	2014	0.0018127477916137	0.0028794837866665	0.0011230807453072
6	Incidence	5	East Asia	3	Both	19	70-74 years	632	Gout	3	Rate	2014	538.54453622506	823.33226797931	346.00812429941
6	Incidence	5	East Asia	3	Both	19	70-74 years	632	Gout	1	Number	2015	209525.6305101528	320776.6740587842	134514.60629996832
6	Incidence	5	East Asia	3	Both	19	70-74 years	632	Gout	2	Percent	2015	0.0018247428994557	0.0028964078885253	0.0011275272262533
6	Incidence	5	East Asia	3	Both	19	70-74 years	632	Gout	3	Rate	2015	542.41916446368	830.4254477066199	348.231
6	Incidence	5	East Asia	3	Both	19	70-74 years	632	Gout	1	Number	2016	222695.1100388908	340073.68703259394	143092.36356374196
6	Incidence	5	East Asia	3	Both	19	70-74 years	632	Gout	2	Percent	2016	0.0018467071008311	0.002936656928003	0.0011387905982253
6	Incidence	5	East Asia	3	Both	19	70-74 years	632	Gout	3	Rate	2016	548.625	837.7956716129501	352.51819651392
6	Incidence	5	East Asia	3	Both	19	70-74 years	632	Gout	1	Number	2017	239298.72066521927	365440.4022665768	153784.63512832462
6	Incidence	5	East Asia	3	Both	19	70-74 years	632	Gout	2	Percent	2017	0.0018767077827294	0.0029802523270257	0.0011605411798599
6	Incidence	5	East Asia	3	Both	19	70-74 years	632	Gout	3	Rate	2017	556.80940154241	850.3206833694001	357.832
6	Incidence	5	East Asia	3	Both	19	70-74 years	632	Gout	1	Number	2018	253771.650260373	388239.7728607559	162427.6743151053
6	Incidence	5	East Asia	3	Both	19	70-74 years	632	Gout	2	Percent	2018	0.0019068978581316	0.0030256565820044	0.0011809051165432
6	Incidence	5	East Asia	3	Both	19	70-74 years	632	Gout	3	Rate	2018	564.8931469126701	864.21783845026	361.56237308393
6	Incidence	5	East Asia	3	Both	19	70-74 years	632	Gout	1	Number	2019	281632.48590286897	431281.6505149931	179447.0446962653
6	Incidence	5	East Asia	3	Both	19	70-74 years	632	Gout	2	Percent	2019	0.0019324260126952	0.0030616691766237	0.0011921696198194
6	Incidence	5	East Asia	3	Both	19	70-74 years	632	Gout	3	Rate	2019	571.6074270156699	875.33863069677	364.20963006296
6	Incidence	5	East Asia	3	Both	19	70-74 years	632	Gout	1	Number	2020	296608.5361182809	453126.0062175496	189919.6791616822
6	Incidence	5	East Asia	3	Both	19	70-74 years	632	Gout	2	Percent	2020	0.0019489194775149	0.0030979564992982	0.0012068896443078
6	Incidence	5	East Asia	3	Both	19	70-74 years	632	Gout	3	Rate	2020	575.4193596252101	879.06261815491	368.44340892421
6	Incidence	5	East Asia	3	Both	19	70-74 years	632	Gout	1	Number	2021	315097.8463560887	482726.115218699	201230.44225548813
6	Incidence	5	East Asia	3	Both	19	70-74 years	632	Gout	2	Percent	2021	0.0019417036996436	0.003076166920359	0.0011973390399224
6	Incidence	5	East Asia	3	Both	19	70-74 years	632	Gout	3	Rate	2021	573.166	878.08276441285	366.03982558446
6	Incidence	5	East Asia	3	Both	20	75-79 years	632	Gout	1	Number	1990	54358.764011691535	82961.86815461791	34007.19306502046
6	Incidence	5	East Asia	3	Both	20	75-79 years	632	Gout	2	Percent	1990	0.0014577650323627	0.0022727498503643	0.0009065957117457
6	Incidence	5	East Asia	3	Both	20	75-79 years	632	Gout	3	Rate	1990	460.97612370777	703.53771085092	288.38963361866
6	Incidence	5	East Asia	3	Both	20	75-79 years	632	Gout	1	Number	1991	55918.17459890669	85180.38000696688	35030.440576104134
6	Incidence	5	East Asia	3	Both	20	75-79 years	632	Gout	2	Percent	1991	0.0014466025280133	0.0022550387155743	0.000900019863351
6	Incidence	5	East Asia	3	Both	20	75-79 years	632	Gout	3	Rate	1991	456.23523653691996	694.98496865352	285.81264422289996
6	Incidence	5	East Asia	3	Both	20	75-79 years	632	Gout	1	Number	1992	57433.02568510114	87393.65580223643	36010.03284140075
6	Incidence	5	East Asia	3	Both	20	75-79 years	632	Gout	2	Percent	1992	0.0014365909016525	0.0022366234459295	0.0008941900757237
6	Incidence	5	East Asia	3	Both	20	75-79 years	632	Gout	3	Rate	1992	451.80808243204	687.49921449771	283.27993680138
6	Incidence	5	East Asia	3	Both	20	75-79 years	632	Gout	1	Number	1993	59059.50473875049	89849.22720414025	37048.91049370002
6	Incidence	5	East Asia	3	Both	20	75-79 years	632	Gout	2	Percent	1993	0.0014286006117845	0.0022186185194541	0.0008896154369433
6	Incidence	5	East Asia	3	Both	20	75-79 years	632	Gout	3	Rate	1993	448.09186239568	681.69734458168	281.09472601046
6	Incidence	5	East Asia	3	Both	20	75-79 years	632	Gout	1	Number	1994	60201.64409495401	91589.44376941738	37774.39100406062
6	Incidence	5	East Asia	3	Both	20	75-79 years	632	Gout	2	Percent	1994	0.0014235467970726	0.002205416264609	0.0008864067800889
6	Incidence	5	East Asia	3	Both	20	75-79 years	632	Gout	3	Rate	1994	445.37715319173	677.5869055020701	279.458
6	Incidence	5	East Asia	3	Both	20	75-79 years	632	Gout	1	Number	1995	61927.62341417464	94130.05173483634	38857.9097856824
6	Incidence	5	East Asia	3	Both	20	75-79 years	632	Gout	2	Percent	1995	0.0014237472897306	0.0021985389140658	0.000886171472069
6	Incidence	5	East Asia	3	Both	20	75-79 years	632	Gout	3	Rate	1995	444.306	675.34519643167	278.78984695622
6	Incidence	5	East Asia	3	Both	20	75-79 years	632	Gout	1	Number	1996	64067.25612327679	97314.98532782952	40168.83393924305
6	Incidence	5	East Asia	3	Both	20	75-79 years	632	Gout	2	Percent	1996	0.0014270478461563	0.0021952293511341	0.0008884848838044
6	Incidence	5	East Asia	3	Both	20	75-79 years	632	Gout	3	Rate	1996	444.25	674.79415982251	278.53566907263996
6	Incidence	5	East Asia	3	Both	20	75-79 years	632	Gout	1	Number	1997	66409.2768706363	100721.87800828346	41599.19819973568
6	Incidence	5	East Asia	3	Both	20	75-79 years	632	Gout	2	Percent	1997	0.0014318666680209	0.002195574972383	0.0008914515121363
6	Incidence	5	East Asia	3	Both	20	75-79 years	632	Gout	3	Rate	1997	444.51529431866	674.18916990162	278.44723964088
6	Incidence	5	East Asia	3	Both	20	75-79 years	632	Gout	1	Number	1998	68909.55132709161	104492.4484618526	43131.95677968094
6	Incidence	5	East Asia	3	Both	20	75-79 years	632	Gout	2	Percent	1998	0.0014372988433177	0.0022014241326698	0.000894919510784
6	Incidence	5	East Asia	3	Both	20	75-79 years	632	Gout	3	Rate	1998	445.00823005262	674.79759551986	278.54
6	Incidence	5	East Asia	3	Both	20	75-79 years	632	Gout	1	Number	1999	71995.63604561008	109136.13790654168	45044.2449146485
6	Incidence	5	East Asia	3	Both	20	75-79 years	632	Gout	2	Percent	1999	0.0014449361220136	0.0022136935764794	0.0009000391579607
6	Incidence	5	East Asia	3	Both	20	75-79 years	632	Gout	3	Rate	1999	446.23341270011997	676.43254427386	279.18702069706
6	Incidence	5	East Asia	3	Both	20	75-79 years	632	Gout	1	Number	2000	75161.08839248147	113987.9966240265	47018.00474107817
6	Incidence	5	East Asia	3	Both	20	75-79 years	632	Gout	2	Percent	2000	0.001453897706611	0.0022289297438026	0.000906449833637
6	Incidence	5	East Asia	3	Both	20	75-79 years	632	Gout	3	Rate	2000	447.96267277267	679.3723816911701	280.22892593394
6	Incidence	5	East Asia	3	Both	20	75-79 years	632	Gout	1	Number	2001	79002.44221476823	120239.37861230272	49396.18509282856
6	Incidence	5	East Asia	3	Both	20	75-79 years	632	Gout	2	Percent	2001	0.0014776643591229	0.0022781375134957	0.0009194931779787
6	Incidence	5	East Asia	3	Both	20	75-79 years	632	Gout	3	Rate	2001	454.26802340264004	691.38248547919	284.03055319162
6	Incidence	5	East Asia	3	Both	20	75-79 years	632	Gout	1	Number	2002	84237.57814757632	128677.77471691316	52567.931523931504
6	Incidence	5	East Asia	3	Both	20	75-79 years	632	Gout	2	Percent	2002	0.0015238581075611	0.0023611027364333	0.0009454206590202
6	Incidence	5	East Asia	3	Both	20	75-79 years	632	Gout	3	Rate	2002	467.17977422557	713.64413676258	291.54060362266
6	Incidence	5	East Asia	3	Both	20	75-79 years	632	Gout	1	Number	2003	90552.73299162496	138441.01233172283	56317.72824183841
6	Incidence	5	East Asia	3	Both	20	75-79 years	632	Gout	2	Percent	2003	0.0015804612180719	0.0024564868448386	0.0009778079434262
6	Incidence	5	East Asia	3	Both	20	75-79 years	632	Gout	3	Rate	2003	483.40169715061006	739.0458366683799	300.64344291287
6	Incidence	5	East Asia	3	Both	20	75-79 years	632	Gout	1	Number	2004	97112.446868022	148544.91377657128	60297.11442769389
6	Incidence	5	East Asia	3	Both	20	75-79 years	632	Gout	2	Percent	2004	0.0016362861381813	0.0025456213425371	0.0010096557580489
6	Incidence	5	East Asia	3	Both	20	75-79 years	632	Gout	3	Rate	2004	499.59478380246	764.18900436129	310.19838154583
6	Incidence	5	East Asia	3	Both	20	75-79 years	632	Gout	1	Number	2005	103310.2673708331	158042.03652337438	64104.84071553439
6	Incidence	5	East Asia	3	Both	20	75-79 years	632	Gout	2	Percent	2005	0.0016790280569331	0.0026134205623898	0.001033691309419
6	Incidence	5	East Asia	3	Both	20	75-79 years	632	Gout	3	Rate	2005	512.1491006193099	783.47572729583	317.79258106028
6	Incidence	5	East Asia	3	Both	20	75-79 years	632	Gout	1	Number	2006	109207.99197862344	166964.5824990365	67800.02079093101
6	Incidence	5	East Asia	3	Both	20	75-79 years	632	Gout	2	Percent	2006	0.0017084638514168	0.0026543844582215	0.0010532161575443
6	Incidence	5	East Asia	3	Both	20	75-79 years	632	Gout	3	Rate	2006	520.88918127596	796.3706969085999	323.38564861804
6	Incidence	5	East Asia	3	Both	20	75-79 years	632	Gout	1	Number	2007	115422.2829475414	176456.60501797008	71801.10534137322
6	Incidence	5	East Asia	3	Both	20	75-79 years	632	Gout	2	Percent	2007	0.00173342	0.0026890178647532	0.0010703028166855
6	Incidence	5	East Asia	3	Both	20	75-79 years	632	Gout	3	Rate	2007	528.4192450639899	807.8428500026199	328.71543440613
6	Incidence	5	East Asia	3	Both	20	75-79 years	632	Gout	1	Number	2008	121714.91919605588	186087.7554731908	75967.96963992412
6	Incidence	5	East Asia	3	Both	20	75-79 years	632	Gout	2	Percent	2008	0.0017507119081779	0.002717176419805	0.0010828055075046
6	Incidence	5	East Asia	3	Both	20	75-79 years	632	Gout	3	Rate	2008	534.8445529928899	817.71423791682	333.821
6	Incidence	5	East Asia	3	Both	20	75-79 years	632	Gout	1	Number	2009	128830.67462515918	196936.06190299068	80558.75811416788
6	Incidence	5	East Asia	3	Both	20	75-79 years	632	Gout	2	Percent	2009	0.0017713261382686	0.0027498951631794	0.0010976065247713
6	Incidence	5	East Asia	3	Both	20	75-79 years	632	Gout	3	Rate	2009	540.36096791275	826.0188137371199	337.892
6	Incidence	5	East Asia	3	Both	20	75-79 years	632	Gout	1	Number	2010	135439.78036155156	206886.09632411055	84707.00190859454
6	Incidence	5	East Asia	3	Both	20	75-79 years	632	Gout	2	Percent	2010	0.0017850313540749	0.0027712674540758	0.0011081307316127
6	Incidence	5	East Asia	3	Both	20	75-79 years	632	Gout	3	Rate	2010	545.03	832.54145420063	340.87399686577
6	Incidence	5	East Asia	3	Both	20	75-79 years	632	Gout	1	Number	2011	141753.60885317373	216479.19734152383	88646.5646774503
6	Incidence	5	East Asia	3	Both	20	75-79 years	632	Gout	2	Percent	2011	0.0017950478515543	0.0027939643028156	0.0011131571098303
6	Incidence	5	East Asia	3	Both	20	75-79 years	632	Gout	3	Rate	2011	548.64495563561	837.86381583056	343.09878202172996
6	Incidence	5	East Asia	3	Both	20	75-79 years	632	Gout	1	Number	2012	147529.29223990333	225279.26023319995	92053.45138342273
6	Incidence	5	East Asia	3	Both	20	75-79 years	632	Gout	2	Percent	2012	0.001801816557391	0.0028131197725261	0.0011166832719666
6	Incidence	5	East Asia	3	Both	20	75-79 years	632	Gout	3	Rate	2012	551.57438623169	842.262	344.164
6	Incidence	5	East Asia	3	Both	20	75-79 years	632	Gout	1	Number	2013	152202.78584572242	232450.7711064393	94850.0084314088
6	Incidence	5	East Asia	3	Both	20	75-79 years	632	Gout	2	Percent	2013	0.0018084931467025	0.002834585455122	0.0011212276109092
6	Incidence	5	East Asia	3	Both	20	75-79 years	632	Gout	3	Rate	2013	554.52583549399	846.89618092587	345.57041699191996
6	Incidence	5	East Asia	3	Both	20	75-79 years	632	Gout	1	Number	2014	156154.35661331113	238536.06474496052	97426.6209143539
6	Incidence	5	East Asia	3	Both	20	75-79 years	632	Gout	2	Percent	2014	0.0018211603107704	0.0028662607348179	0.0011288724838756
6	Incidence	5	East Asia	3	Both	20	75-79 years	632	Gout	3	Rate	2014	559.14845662478	854.13609549031	348.85958931859
6	Incidence	5	East Asia	3	Both	20	75-79 years	632	Gout	1	Number	2015	160931.56556777997	245866.27866310824	100463.74502427244
6	Incidence	5	East Asia	3	Both	20	75-79 years	632	Gout	2	Percent	2015	0.0018368203414626	0.0029032090268184	0.0011379668234343
6	Incidence	5	East Asia	3	Both	20	75-79 years	632	Gout	3	Rate	2015	564.3491813135901	862.1952603680201	352.30274468601
6	Incidence	5	East Asia	3	Both	20	75-79 years	632	Gout	1	Number	2016	166795.33689480688	254199.32315265213	103874.1609740875
6	Incidence	5	East Asia	3	Both	20	75-79 years	632	Gout	2	Percent	2016	0.0018668034533771	0.0029486605029128	0.0011537846655567
6	Incidence	5	East Asia	3	Both	20	75-79 years	632	Gout	3	Rate	2016	573.4703228787299	873.9798764029199	357.13677457383
6	Incidence	5	East Asia	3	Both	20	75-79 years	632	Gout	1	Number	2017	174253.75315810152	265067.6935412681	108136.5190055924
6	Incidence	5	East Asia	3	Both	20	75-79 years	632	Gout	2	Percent	2017	0.0019088314783317	0.003009501849009	0.0011758116494723
6	Incidence	5	East Asia	3	Both	20	75-79 years	632	Gout	3	Rate	2017	585.81242341513	891.11393647622	363.53716984716
6	Incidence	5	East Asia	3	Both	20	75-79 years	632	Gout	1	Number	2018	183052.27491807143	278050.72537788755	113307.13803235338
6	Incidence	5	East Asia	3	Both	20	75-79 years	632	Gout	2	Percent	2018	0.0019516823148769	0.0030681772470059	0.0011983044909926
6	Incidence	5	East Asia	3	Both	20	75-79 years	632	Gout	3	Rate	2018	598.22991851877	908.69268279428	370.29706395633
6	Incidence	5	East Asia	3	Both	20	75-79 years	632	Gout	1	Number	2019	190607.76485448657	289162.6155951747	118052.5331996148
6	Incidence	5	East Asia	3	Both	20	75-79 years	632	Gout	2	Percent	2019	0.0019761368497001	0.0031015894340889	0.0012127311450783
6	Incidence	5	East Asia	3	Both	20	75-79 years	632	Gout	3	Rate	2019	605.06722440472	917.92074343536	374.74716023016003
6	Incidence	5	East Asia	3	Both	20	75-79 years	632	Gout	1	Number	2020	197605.2329311088	300168.6178710504	123058.84789173992
6	Incidence	5	East Asia	3	Both	20	75-79 years	632	Gout	2	Percent	2020	0.0019909086015785	0.0031317401170882	0.0012309927192359
6	Incidence	5	East Asia	3	Both	20	75-79 years	632	Gout	3	Rate	2020	607.3177243334401	922.53489048701	378.20769395698
6	Incidence	5	East Asia	3	Both	20	75-79 years	632	Gout	1	Number	2021	208111.5914290241	315782.74392326863	129813.82357029282
6	Incidence	5	East Asia	3	Both	20	75-79 years	632	Gout	2	Percent	2021	0.0019926698798389	0.0030932258548182	0.0012318355832683
6	Incidence	5	East Asia	3	Both	20	75-79 years	632	Gout	3	Rate	2021	607.25323109948	921.4291729553299	378.78651190518997
6	Incidence	5	East Asia	3	Both	27	Age-standardized	632	Gout	2	Percent	1990	0.0003523812746763	0.0004407348471818	0.0002803075306166
6	Incidence	5	East Asia	3	Both	27	Age-standardized	632	Gout	3	Rate	1990	123.14305104434	153.48227710797	98.59299240098001
6	Incidence	5	East Asia	3	Both	27	Age-standardized	632	Gout	2	Percent	1991	0.0003482056214428	0.000435346174979	0.0002771161110714
6	Incidence	5	East Asia	3	Both	27	Age-standardized	632	Gout	3	Rate	1991	121.27994507439999	151.08441782866998	97.0739
6	Incidence	5	East Asia	3	Both	27	Age-standardized	632	Gout	2	Percent	1992	0.0003448518244394	0.0004307094383554	0.0002745591986563
6	Incidence	5	East Asia	3	Both	27	Age-standardized	632	Gout	3	Rate	1992	119.68462344727	149.06171009539	95.7533
6	Incidence	5	East Asia	3	Both	27	Age-standardized	632	Gout	2	Percent	1993	0.0003424443899456	0.0004270046554418	0.0002727512084056
6	Incidence	5	East Asia	3	Both	27	Age-standardized	632	Gout	3	Rate	1993	118.41850038880001	147.39709276866	94.68086409157999
6	Incidence	5	East Asia	3	Both	27	Age-standardized	632	Gout	2	Percent	1994	0.0003411738751746	0.0004247846171322	0.0002717449416675
6	Incidence	5	East Asia	3	Both	27	Age-standardized	632	Gout	3	Rate	1994	117.54698284475	146.12595206288998	93.9182
6	Incidence	5	East Asia	3	Both	27	Age-standardized	632	Gout	2	Percent	1995	0.0003412529569275	0.0004242662810319	0.000271616179831
6	Incidence	5	East Asia	3	Both	27	Age-standardized	632	Gout	3	Rate	1995	117.13095262594	145.40605511995	93.5236
6	Incidence	5	East Asia	3	Both	27	Age-standardized	632	Gout	2	Percent	1996	0.0003427232488348	0.0004266033719652	0.0002727943008132
6	Incidence	5	East Asia	3	Both	27	Age-standardized	632	Gout	3	Rate	1996	117.16737058436999	145.48253087636002	93.5187
6	Incidence	5	East Asia	3	Both	27	Age-standardized	632	Gout	2	Percent	1997	0.0003454180539255	0.0004297852372048	0.0002748177748751
6	Incidence	5	East Asia	3	Both	27	Age-standardized	632	Gout	3	Rate	1997	117.55259324365998	145.77620565336002	93.8043
6	Incidence	5	East Asia	3	Both	27	Age-standardized	632	Gout	2	Percent	1998	0.0003487593706537	0.0004338394806726	0.0002772591374873
6	Incidence	5	East Asia	3	Both	27	Age-standardized	632	Gout	3	Rate	1998	118.16540980343999	146.31700724847002	94.27144471247999
6	Incidence	5	East Asia	3	Both	27	Age-standardized	632	Gout	2	Percent	1999	0.0003523465231247	0.0004382614453383	0.000279867897001
6	Incidence	5	East Asia	3	Both	27	Age-standardized	632	Gout	3	Rate	1999	118.88967892738	147.09640087081	94.93000607453999
6	Incidence	5	East Asia	3	Both	27	Age-standardized	632	Gout	2	Percent	2000	0.0003557073020814	0.0004424770082719	0.0002822559874542
6	Incidence	5	East Asia	3	Both	27	Age-standardized	632	Gout	3	Rate	2000	119.59646251333001	147.92541240857	95.6197
6	Incidence	5	East Asia	3	Both	27	Age-standardized	632	Gout	2	Percent	2001	0.0003598932089419	0.0004478340536282	0.0002856084110216
6	Incidence	5	East Asia	3	Both	27	Age-standardized	632	Gout	3	Rate	2001	120.86811082566999	149.67585589604	96.6539
6	Incidence	5	East Asia	3	Both	27	Age-standardized	632	Gout	2	Percent	2002	0.0003660290133798	0.0004556516100019	0.0002905381660252
6	Incidence	5	East Asia	3	Both	27	Age-standardized	632	Gout	3	Rate	2002	123.06097896359	152.58561501879	98.42948511739999
6	Incidence	5	East Asia	3	Both	27	Age-standardized	632	Gout	2	Percent	2003	0.0003729965369493	0.0004630747152764	0.0002961456342295
6	Incidence	5	East Asia	3	Both	27	Age-standardized	632	Gout	3	Rate	2003	125.67647087601999	155.85926787392998	100.67191279532
6	Incidence	5	East Asia	3	Both	27	Age-standardized	632	Gout	2	Percent	2004	0.000380027314721	0.0004704807506094	0.0003017848791895
6	Incidence	5	East Asia	3	Both	27	Age-standardized	632	Gout	3	Rate	2004	128.22739145204	159.05924446381002	102.83101505001
6	Incidence	5	East Asia	3	Both	27	Age-standardized	632	Gout	2	Percent	2005	0.0003863217704581	0.0004769929614824	0.0003068102965705
6	Incidence	5	East Asia	3	Both	27	Age-standardized	632	Gout	3	Rate	2005	130.23057326946	161.59603118773	104.49825970018
6	Incidence	5	East Asia	3	Both	27	Age-standardized	632	Gout	2	Percent	2006	0.000392959793486	0.0004850263284573	0.0003119712578523
6	Incidence	5	East Asia	3	Both	27	Age-standardized	632	Gout	3	Rate	2006	131.76767645373002	163.50141951331	105.66291738418
6	Incidence	5	East Asia	3	Both	27	Age-standardized	632	Gout	2	Percent	2007	0.0004009589310591	0.000494818965598	0.0003182370825322
6	Incidence	5	East Asia	3	Both	27	Age-standardized	632	Gout	3	Rate	2007	133.25119897452	165.38558160932	106.75943191165
6	Incidence	5	East Asia	3	Both	27	Age-standardized	632	Gout	2	Percent	2008	0.0004086667543875	0.0005042668235635	0.0003242779131192
6	Incidence	5	East Asia	3	Both	27	Age-standardized	632	Gout	3	Rate	2008	134.67468847934	167.20490495795	107.82769334700001
6	Incidence	5	East Asia	3	Both	27	Age-standardized	632	Gout	2	Percent	2009	0.0004169528916399	0.0005145673184662	0.0003307661646497
6	Incidence	5	East Asia	3	Both	27	Age-standardized	632	Gout	3	Rate	2009	136.03791434127	169.03024272538	108.86739026879
6	Incidence	5	East Asia	3	Both	27	Age-standardized	632	Gout	2	Percent	2010	0.0004225791693348	0.0005217366103904	0.0003351722560145
6	Incidence	5	East Asia	3	Both	27	Age-standardized	632	Gout	3	Rate	2010	137.33526272193998	170.84948749227	109.82200274499
6	Incidence	5	East Asia	3	Both	27	Age-standardized	632	Gout	2	Percent	2011	0.0004271088632408	0.0005279633196822	0.0003386932641725
6	Incidence	5	East Asia	3	Both	27	Age-standardized	632	Gout	3	Rate	2011	138.779	172.82348793662	110.92267317816
6	Incidence	5	East Asia	3	Both	27	Age-standardized	632	Gout	2	Percent	2012	0.0004318208747628	0.0005349445125726	0.0003423986523375
6	Incidence	5	East Asia	3	Both	27	Age-standardized	632	Gout	3	Rate	2012	140.46639323185	174.62832558609	112.22857099557
6	Incidence	5	East Asia	3	Both	27	Age-standardized	632	Gout	2	Percent	2013	0.0004365388969628	0.0005421246869735	0.0003460242910081
6	Incidence	5	East Asia	3	Both	27	Age-standardized	632	Gout	3	Rate	2013	142.21736223962	176.51337021637	113.60654847957001
6	Incidence	5	East Asia	3	Both	27	Age-standardized	632	Gout	2	Percent	2014	0.0004410307189468	0.0005477652922272	0.0003493523312496
6	Incidence	5	East Asia	3	Both	27	Age-standardized	632	Gout	3	Rate	2014	143.86394128798	178.85194325827	114.86696726100999
6	Incidence	5	East Asia	3	Both	27	Age-standardized	632	Gout	2	Percent	2015	0.0004450854395415	0.000552607394122	0.0003522832213645
6	Incidence	5	East Asia	3	Both	27	Age-standardized	632	Gout	3	Rate	2015	145.224	180.87099306793002	115.81567651572
6	Incidence	5	East Asia	3	Both	27	Age-standardized	632	Gout	2	Percent	2016	0.0004497816521641	0.000558631247946	0.0003556189270743
6	Incidence	5	East Asia	3	Both	27	Age-standardized	632	Gout	3	Rate	2016	146.59943633263	182.56114537978002	117.02230860252
6	Incidence	5	East Asia	3	Both	27	Age-standardized	632	Gout	2	Percent	2017	0.0004556004955052	0.0005657565896931	0.0003596657050892
6	Incidence	5	East Asia	3	Both	27	Age-standardized	632	Gout	3	Rate	2017	148.20443689908998	184.61021634109	118.40669518450001
6	Incidence	5	East Asia	3	Both	27	Age-standardized	632	Gout	2	Percent	2018	0.0004612217631785	0.0005726734585203	0.0003634694783418
6	Incidence	5	East Asia	3	Both	27	Age-standardized	632	Gout	3	Rate	2018	149.72600956833	186.49300390929	119.50587482828
6	Incidence	5	East Asia	3	Both	27	Age-standardized	632	Gout	2	Percent	2019	0.0004653862489397	0.0005784473502188	0.0003661437199218
6	Incidence	5	East Asia	3	Both	27	Age-standardized	632	Gout	3	Rate	2019	150.86128899083	187.81	120.35445974775
6	Incidence	5	East Asia	3	Both	27	Age-standardized	632	Gout	2	Percent	2020	0.0004684368041924	0.0005824205202391	0.0003694860188511
6	Incidence	5	East Asia	3	Both	27	Age-standardized	632	Gout	3	Rate	2020	151.76185695586	189.10468184559	120.89667374803
6	Incidence	5	East Asia	3	Both	27	Age-standardized	632	Gout	2	Percent	2021	0.0004705154171458	0.0005853948392291	0.0003713743375517
6	Incidence	5	East Asia	3	Both	27	Age-standardized	632	Gout	3	Rate	2021	151.94527993568002	189.49096526629	121.57382664854
6	Incidence	5	East Asia	3	Both	30	80-84 years	632	Gout	1	Number	1990	26012.236049099018	38986.05924995869	17244.90822989554
6	Incidence	5	East Asia	3	Both	30	80-84 years	632	Gout	2	Percent	1990	0.0013908479900612	0.0020795578131162	0.0009072641251448
6	Incidence	5	East Asia	3	Both	30	80-84 years	632	Gout	3	Rate	1990	472.60576369448006	708.32189399201	313.31574142444003
6	Incidence	5	East Asia	3	Both	30	80-84 years	632	Gout	1	Number	1991	26880.065889237907	40193.0957429382	17834.63539377971
6	Incidence	5	East Asia	3	Both	30	80-84 years	632	Gout	2	Percent	1991	0.0013807207578984	0.0020595678084061	0.0009046154030088
6	Incidence	5	East Asia	3	Both	30	80-84 years	632	Gout	3	Rate	1991	469.73964637698	702.39	311.66721680138
6	Incidence	5	East Asia	3	Both	30	80-84 years	632	Gout	1	Number	1992	27919.713863741817	41641.83020071164	18536.403285632277
6	Incidence	5	East Asia	3	Both	30	80-84 years	632	Gout	2	Percent	1992	0.0013722313063896	0.002042303662883	0.0009026465527673
6	Incidence	5	East Asia	3	Both	30	80-84 years	632	Gout	3	Rate	1992	467.20336712141994	696.8267432044399	310.18477021767
6	Incidence	5	East Asia	3	Both	30	80-84 years	632	Gout	1	Number	1993	29098.18277239474	43294.58665800434	19322.90943696486
6	Incidence	5	East Asia	3	Both	30	80-84 years	632	Gout	2	Percent	1993	0.0013648402748123	0.0020269976217096	0.0008979981903378
6	Incidence	5	East Asia	3	Both	30	80-84 years	632	Gout	3	Rate	1993	464.77089751508	691.5230430704099	308.63528598565
6	Incidence	5	East Asia	3	Both	30	80-84 years	632	Gout	1	Number	1994	30446.30297113413	45325.14029562754	20221.684862489223
6	Incidence	5	East Asia	3	Both	30	80-84 years	632	Gout	2	Percent	1994	0.0013590437588336	0.0020144957927587	0.0008925712597357
6	Incidence	5	East Asia	3	Both	30	80-84 years	632	Gout	3	Rate	1994	462.60521106031996	688.6762610447801	307.25099210489003
6	Incidence	5	East Asia	3	Both	30	80-84 years	632	Gout	1	Number	1995	31827.15342771249	47408.99071678422	21124.27949892625
6	Incidence	5	East Asia	3	Both	30	80-84 years	632	Gout	2	Percent	1995	0.0013565683441482	0.002006896158992	0.0008886234489939
6	Incidence	5	East Asia	3	Both	30	80-84 years	632	Gout	3	Rate	1995	461.22960744549	687.0369424445499	306.12675315082004
6	Incidence	5	East Asia	3	Both	30	80-84 years	632	Gout	1	Number	1996	33271.71528035552	49505.931436126535	22067.932428843906
6	Incidence	5	East Asia	3	Both	30	80-84 years	632	Gout	2	Percent	1996	0.0013584317323545	0.0020100623444946	0.0008913133968902
6	Incidence	5	East Asia	3	Both	30	80-84 years	632	Gout	3	Rate	1996	460.91986676653	685.81577864022	305.71157480784
6	Incidence	5	East Asia	3	Both	30	80-84 years	632	Gout	1	Number	1997	34761.58429688391	51716.292124507	22968.97643283276
6	Incidence	5	East Asia	3	Both	30	80-84 years	632	Gout	2	Percent	1997	0.0013625960390244	0.0020190198695723	0.0008956378532691
6	Incidence	5	East Asia	3	Both	30	80-84 years	632	Gout	3	Rate	1997	460.92432672572	685.73678704213	304.55919118829
6	Incidence	5	East Asia	3	Both	30	80-84 years	632	Gout	1	Number	1998	36343.44111913324	53984.39754421583	23946.969475477486
6	Incidence	5	East Asia	3	Both	30	80-84 years	632	Gout	2	Percent	1998	0.0013680292448216	0.0020322075580244	0.0009000513200453
6	Incidence	5	East Asia	3	Both	30	80-84 years	632	Gout	3	Rate	1998	461.38793605391	685.3437372755201	304.01201649614
6	Incidence	5	East Asia	3	Both	30	80-84 years	632	Gout	1	Number	1999	37585.53044647714	55757.56365235953	24766.049882364445
6	Incidence	5	East Asia	3	Both	30	80-84 years	632	Gout	2	Percent	1999	0.0013744308965787	0.0020470927946028	0.0009024196618219
6	Incidence	5	East Asia	3	Both	30	80-84 years	632	Gout	3	Rate	1999	462.35633211602	685.89859746005	304.65819821058
6	Incidence	5	East Asia	3	Both	30	80-84 years	632	Gout	1	Number	2000	39159.940777054006	58138.98028837833	25812.314336465635
6	Incidence	5	East Asia	3	Both	30	80-84 years	632	Gout	2	Percent	2000	0.0013828867312721	0.0020647847021013	0.0009062238065544
6	Incidence	5	East Asia	3	Both	30	80-84 years	632	Gout	3	Rate	2000	464.34831059973	689.39678511257	306.07565580973
6	Incidence	5	East Asia	3	Both	30	80-84 years	632	Gout	1	Number	2001	41332.97625622453	61395.32309494293	27234.56044077649
6	Incidence	5	East Asia	3	Both	30	80-84 years	632	Gout	2	Percent	2001	0.001405432357431	0.0020935799823414	0.000918812203039
6	Incidence	5	East Asia	3	Both	30	80-84 years	632	Gout	3	Rate	2001	471.50218817558	700.36159514772	310.67578492832
6	Incidence	5	East Asia	3	Both	30	80-84 years	632	Gout	1	Number	2002	44225.19419387242	65895.430074029	29120.283307286947
6	Incidence	5	East Asia	3	Both	30	80-84 years	632	Gout	2	Percent	2002	0.0014476335126916	0.002152335147868	0.0009428030572157
6	Incidence	5	East Asia	3	Both	30	80-84 years	632	Gout	3	Rate	2002	485.259	723.0354062841301	319.52133628294
6	Incidence	5	East Asia	3	Both	30	80-84 years	632	Gout	1	Number	2003	47562.42161338422	70932.86767401482	31418.23338021059
6	Incidence	5	East Asia	3	Both	30	80-84 years	632	Gout	2	Percent	2003	0.0014973311202618	0.0022226847647524	0.0009713987935454
6	Incidence	5	East Asia	3	Both	30	80-84 years	632	Gout	3	Rate	2003	501.70770130107996	748.22863891795	331.41226021365003
6	Incidence	5	East Asia	3	Both	30	80-84 years	632	Gout	1	Number	2004	51237.37931723203	76472.97191234292	33969.33821987581
6	Incidence	5	East Asia	3	Both	30	80-84 years	632	Gout	2	Percent	2004	0.0015449370959582	0.0022901264445871	0.0009991551089601
6	Incidence	5	East Asia	3	Both	30	80-84 years	632	Gout	3	Rate	2004	517.67508115816	772.6420138707899	343.20802808798
6	Incidence	5	East Asia	3	Both	30	80-84 years	632	Gout	1	Number	2005	54661.71484415711	81734.41296296963	36359.62977096287
6	Incidence	5	East Asia	3	Both	30	80-84 years	632	Gout	2	Percent	2005	0.0015794557413639	0.0023420405319612	0.0010193232365338
6	Incidence	5	East Asia	3	Both	30	80-84 years	632	Gout	3	Rate	2005	529.36521731558	791.54771129411	352.12073697459
6	Incidence	5	East Asia	3	Both	30	80-84 years	632	Gout	1	Number	2006	57972.16892897068	86658.50494580492	38411.87381176447
6	Incidence	5	East Asia	3	Both	30	80-84 years	632	Gout	2	Percent	2006	0.0016028459923192	0.0023801552228599	0.0010343421685318
6	Incidence	5	East Asia	3	Both	30	80-84 years	632	Gout	3	Rate	2006	537.05957843378	802.81247008231	355.85118061519
6	Incidence	5	East Asia	3	Both	30	80-84 years	632	Gout	1	Number	2007	61673.10374638191	92312.9650106686	40698.48913413142
6	Incidence	5	East Asia	3	Both	30	80-84 years	632	Gout	2	Percent	2007	0.0016238262437564	0.0024200940990289	0.0010477297940156
6	Incidence	5	East Asia	3	Both	30	80-84 years	632	Gout	3	Rate	2007	543.57814274149	813.6336104927001	358.71081220254
6	Incidence	5	East Asia	3	Both	30	80-84 years	632	Gout	1	Number	2008	65624.69565945676	98500.36047327454	43190.333349255816
6	Incidence	5	East Asia	3	Both	30	80-84 years	632	Gout	2	Percent	2008	0.0016380630518885	0.0024502251521625	0.0010570116294043
6	Incidence	5	East Asia	3	Both	30	80-84 years	632	Gout	3	Rate	2008	549.04780016348	824.10144061929	361.35112361955
6	Incidence	5	East Asia	3	Both	30	80-84 years	632	Gout	1	Number	2009	69518.48030468075	104386.42540855812	45717.662498631165
6	Incidence	5	East Asia	3	Both	30	80-84 years	632	Gout	2	Percent	2009	0.0016566908567301	0.0024857707805583	0.0010694758860353
6	Incidence	5	East Asia	3	Both	30	80-84 years	632	Gout	3	Rate	2009	553.78	831.53578007854	364.18405937722
6	Incidence	5	East Asia	3	Both	30	80-84 years	632	Gout	1	Number	2010	73396.64960695014	110112.73895111593	48152.66960481643
6	Incidence	5	East Asia	3	Both	30	80-84 years	632	Gout	2	Percent	2010	0.0016683712666691	0.0025019898076792	0.001077758699054
6	Incidence	5	East Asia	3	Both	30	80-84 years	632	Gout	3	Rate	2010	557.95480508521	837.06725208681	366.05231338984
6	Incidence	5	East Asia	3	Both	30	80-84 years	632	Gout	1	Number	2011	77245.34680096986	115853.7293146324	50784.75105501333
6	Incidence	5	East Asia	3	Both	30	80-84 years	632	Gout	2	Percent	2011	0.0016766195094649	0.0025103171216265	0.0010822934761204
6	Incidence	5	East Asia	3	Both	30	80-84 years	632	Gout	3	Rate	2011	561.22656910093	841.7360231203401	368.97693877519
6	Incidence	5	East Asia	3	Both	30	80-84 years	632	Gout	1	Number	2012	81423.42053828205	122053.41930031672	53644.46399739375
6	Incidence	5	East Asia	3	Both	30	80-84 years	632	Gout	2	Percent	2012	0.0016820067704359	0.0025147714108425	0.0010850591321455
6	Incidence	5	East Asia	3	Both	30	80-84 years	632	Gout	3	Rate	2012	563.79361810641	845.12463876694	371.446
6	Incidence	5	East Asia	3	Both	30	80-84 years	632	Gout	1	Number	2013	85978.98332523224	128679.28758497926	56732.56218119542
6	Incidence	5	East Asia	3	Both	30	80-84 years	632	Gout	2	Percent	2013	0.0016863540960673	0.0025121465534666	0.0010868901806523
6	Incidence	5	East Asia	3	Both	30	80-84 years	632	Gout	3	Rate	2013	566.09409035758	847.2370972070099	373.53277440062
6	Incidence	5	East Asia	3	Both	30	80-84 years	632	Gout	1	Number	2014	91486.47319964676	136993.1681599731	60441.60348348958
6	Incidence	5	East Asia	3	Both	30	80-84 years	632	Gout	2	Percent	2014	0.0016922751767897	0.0025212162349606	0.0010898504079513
6	Incidence	5	East Asia	3	Both	30	80-84 years	632	Gout	3	Rate	2014	568.98964584381	852.01332512035	375.90963294927
6	Incidence	5	East Asia	3	Both	30	80-84 years	632	Gout	1	Number	2015	97093.1299347009	145288.41453892237	64109.002854086815
6	Incidence	5	East Asia	3	Both	30	80-84 years	632	Gout	2	Percent	2015	0.0017030443480116	0.0025381390600682	0.0010956337100558
6	Incidence	5	East Asia	3	Both	30	80-84 years	632	Gout	3	Rate	2015	573.37895700951	857.9939656896299	378.59273067124
6	Incidence	5	East Asia	3	Both	30	80-84 years	632	Gout	1	Number	2016	103644.66900283072	155275.9670347159	68545.93362386212
6	Incidence	5	East Asia	3	Both	30	80-84 years	632	Gout	2	Percent	2016	0.001728980411156	0.0025799928653936	0.0011153305854743
6	Incidence	5	East Asia	3	Both	30	80-84 years	632	Gout	3	Rate	2016	583.07946169829	873.5444682717899	385.62259365135
6	Incidence	5	East Asia	3	Both	30	80-84 years	632	Gout	1	Number	2017	110908.04031011464	165826.97809618045	73453.23016558719
6	Incidence	5	East Asia	3	Both	30	80-84 years	632	Gout	2	Percent	2017	0.0017697068554117	0.0026421095960712	0.0011450532207889
6	Incidence	5	East Asia	3	Both	30	80-84 years	632	Gout	3	Rate	2017	598.03488231241	894.16706897604	396.07222104651
6	Incidence	5	East Asia	3	Both	30	80-84 years	632	Gout	1	Number	2018	117372.79188230622	175196.81745308428	77758.48122562704
6	Incidence	5	East Asia	3	Both	30	80-84 years	632	Gout	2	Percent	2018	0.0018100210651459	0.0027050534497738	0.0011722432087338
6	Incidence	5	East Asia	3	Both	30	80-84 years	632	Gout	3	Rate	2018	612.88659376585	914.82684330376	406.032
6	Incidence	5	East Asia	3	Both	30	80-84 years	632	Gout	1	Number	2019	122153.75211974468	182386.6522427372	81091.4565288384
6	Incidence	5	East Asia	3	Both	30	80-84 years	632	Gout	2	Percent	2019	0.0018383696445922	0.0027461822439287	0.0011893071131588
6	Incidence	5	East Asia	3	Both	30	80-84 years	632	Gout	3	Rate	2019	623.36865677063	930.7460511732501	413.82169155478
6	Incidence	5	East Asia	3	Both	30	80-84 years	632	Gout	1	Number	2020	125714.68780312156	186978.66059602328	83307.11127581398
6	Incidence	5	East Asia	3	Both	30	80-84 years	632	Gout	2	Percent	2020	0.0018586426661174	0.00277818497225	0.0011990544356327
6	Incidence	5	East Asia	3	Both	30	80-84 years	632	Gout	3	Rate	2020	625.03644025038	929.63263453151	414.192
6	Incidence	5	East Asia	3	Both	30	80-84 years	632	Gout	1	Number	2021	129304.6505213536	192445.3194138796	84852.51345881785
6	Incidence	5	East Asia	3	Both	30	80-84 years	632	Gout	2	Percent	2021	0.0018762311024724	0.0028006967961694	0.0012155824476296
6	Incidence	5	East Asia	3	Both	30	80-84 years	632	Gout	3	Rate	2021	627.40278883468	933.7694322023599	411.71530466263
6	Incidence	5	East Asia	3	Both	31	85-89 years	632	Gout	1	Number	1990	8416.960155140074	13112.8748348535	5101.676573278244
6	Incidence	5	East Asia	3	Both	31	85-89 years	632	Gout	2	Percent	1990	0.0012784591120508	0.0020504438091937	0.0007665089132083
6	Incidence	5	East Asia	3	Both	31	85-89 years	632	Gout	3	Rate	1990	475.63307691361	740.99400376462	288.29008112680003
6	Incidence	5	East Asia	3	Both	31	85-89 years	632	Gout	1	Number	1991	9000.535965615618	14005.846614802052	5450.243382311567
6	Incidence	5	East Asia	3	Both	31	85-89 years	632	Gout	2	Percent	1991	0.0012584801889831	0.0020201114424588	0.0007542793429758
6	Incidence	5	East Asia	3	Both	31	85-89 years	632	Gout	3	Rate	1991	472.04018107369	734.54763109647	285.84229682660003
6	Incidence	5	East Asia	3	Both	31	85-89 years	632	Gout	1	Number	1992	9549.47872084365	14852.110237569095	5781.93160283681
6	Incidence	5	East Asia	3	Both	31	85-89 years	632	Gout	2	Percent	1992	0.0012422233148522	0.0019909764903452	0.0007418919179452
6	Incidence	5	East Asia	3	Both	31	85-89 years	632	Gout	3	Rate	1992	468.96691865301	729.3747205703299	283.94582855359
6	Incidence	5	East Asia	3	Both	31	85-89 years	632	Gout	1	Number	1993	9931.723859820131	15440.819797968888	6000.763317661205
6	Incidence	5	East Asia	3	Both	31	85-89 years	632	Gout	2	Percent	1993	0.001229541441346	0.0019628380719085	0.0007361653318773
6	Incidence	5	East Asia	3	Both	31	85-89 years	632	Gout	3	Rate	1993	466.30201762474996	724.95827785766	281.74041906604003
6	Incidence	5	East Asia	3	Both	31	85-89 years	632	Gout	1	Number	1994	10310.94667090137	16028.53667966211	6221.004961718967
6	Incidence	5	East Asia	3	Both	31	85-89 years	632	Gout	2	Percent	1994	0.001222724480576	0.0019440214897258	0.0007339665928638
6	Incidence	5	East Asia	3	Both	31	85-89 years	632	Gout	3	Rate	1994	465.05373761978	722.93370622205	280.58544976896
6	Incidence	5	East Asia	3	Both	31	85-89 years	632	Gout	1	Number	1995	10774.409312994789	16744.05842585816	6494.781167410483
6	Incidence	5	East Asia	3	Both	31	85-89 years	632	Gout	2	Percent	1995	0.0012233536308399	0.001945228452648	0.0007360771882981
6	Incidence	5	East Asia	3	Both	31	85-89 years	632	Gout	3	Rate	1995	465.60229258679993	723.57302974226	280.66364601062
6	Incidence	5	East Asia	3	Both	31	85-89 years	632	Gout	1	Number	1996	11344.283261906672	17609.9079605191	6857.78335818998
6	Incidence	5	East Asia	3	Both	31	85-89 years	632	Gout	2	Percent	1996	0.001227715947091	0.0019537043392426	0.0007373158431775
6	Incidence	5	East Asia	3	Both	31	85-89 years	632	Gout	3	Rate	1996	466.73176604075	724.51500482426	282.146
6	Incidence	5	East Asia	3	Both	31	85-89 years	632	Gout	1	Number	1997	12037.301353194454	18665.785871637367	7294.217866974068
6	Incidence	5	East Asia	3	Both	31	85-89 years	632	Gout	2	Percent	1997	0.0012373385487684	0.0019714699562699	0.0007415502748326
6	Incidence	5	East Asia	3	Both	31	85-89 years	632	Gout	3	Rate	1997	468.63804168347997	726.69920613443	283.97959613134
6	Incidence	5	East Asia	3	Both	31	85-89 years	632	Gout	1	Number	1998	12791.133984786538	19829.66533470344	7768.828943338998
6	Incidence	5	East Asia	3	Both	31	85-89 years	632	Gout	2	Percent	1998	0.0012466899671004	0.0019907642067829	0.000745469483558
6	Incidence	5	East Asia	3	Both	31	85-89 years	632	Gout	3	Rate	1998	470.46025515195	729.33872978253	285.739
6	Incidence	5	East Asia	3	Both	31	85-89 years	632	Gout	1	Number	1999	13618.931487002446	21142.67671210219	8288.123073580424
6	Incidence	5	East Asia	3	Both	31	85-89 years	632	Gout	2	Percent	1999	0.0012544795296463	0.0020086836569163	0.0007487951903545
6	Incidence	5	East Asia	3	Both	31	85-89 years	632	Gout	3	Rate	1999	471.92707913521	732.6420340219099	287.20239303361
6	Incidence	5	East Asia	3	Both	31	85-89 years	632	Gout	1	Number	2000	14402.928488813312	22400.77578181818	8760.163498266582
6	Incidence	5	East Asia	3	Both	31	85-89 years	632	Gout	2	Percent	2000	0.0012613538170593	0.0020232296006013	0.0007516961835767
6	Incidence	5	East Asia	3	Both	31	85-89 years	632	Gout	3	Rate	2000	472.87296038407	735.4560683319099	287.61126253533996
6	Incidence	5	East Asia	3	Both	31	85-89 years	632	Gout	1	Number	2001	15285.583021799152	23687.4684989356	9299.166810444627
6	Incidence	5	East Asia	3	Both	31	85-89 years	632	Gout	2	Percent	2001	0.0012774278203315	0.0020446055740099	0.0007603899383896
6	Incidence	5	East Asia	3	Both	31	85-89 years	632	Gout	3	Rate	2001	478.64028852501	741.73008256137	291.18653039572
6	Incidence	5	East Asia	3	Both	31	85-89 years	632	Gout	1	Number	2002	16421.085309558912	25411.584297952257	10001.422680542277
6	Incidence	5	East Asia	3	Both	31	85-89 years	632	Gout	2	Percent	2002	0.0013109003726918	0.0020865450267064	0.0007802519293455
6	Incidence	5	East Asia	3	Both	31	85-89 years	632	Gout	3	Rate	2002	491.50437713622995	760.60167016728	299.35555003874003
6	Incidence	5	East Asia	3	Both	31	85-89 years	632	Gout	1	Number	2003	17714.54814131082	27395.787501247243	10805.828418413568
6	Incidence	5	East Asia	3	Both	31	85-89 years	632	Gout	2	Percent	2003	0.0013503077582479	0.0021371985715728	0.0008038939041081
6	Incidence	5	East Asia	3	Both	31	85-89 years	632	Gout	3	Rate	2003	507.30313760369995	784.55114099674	309.45359810136
6	Incidence	5	East Asia	3	Both	31	85-89 years	632	Gout	1	Number	2004	18782.173922312828	29040.961054018957	11470.43448989342
6	Incidence	5	East Asia	3	Both	31	85-89 years	632	Gout	2	Percent	2004	0.0013859673574531	0.0021861399501219	0.0008255343131838
6	Incidence	5	East Asia	3	Both	31	85-89 years	632	Gout	3	Rate	2004	521.9328655557699	807.0115889732599	318.74887152267
6	Incidence	5	East Asia	3	Both	31	85-89 years	632	Gout	1	Number	2005	19968.34236411419	30857.206772428515	12193.841863829804
6	Incidence	5	East Asia	3	Both	31	85-89 years	632	Gout	2	Percent	2005	0.0014125500622432	0.0022249221423633	0.0008403752253297
6	Incidence	5	East Asia	3	Both	31	85-89 years	632	Gout	3	Rate	2005	532.90970506439	823.50876504192	325.42594436549
6	Incidence	5	East Asia	3	Both	31	85-89 years	632	Gout	1	Number	2006	21399.018943997016	33097.54519320044	13025.76515611704
6	Incidence	5	East Asia	3	Both	31	85-89 years	632	Gout	2	Percent	2006	0.001433009561324	0.0022611123899571	0.0008511670816347
6	Incidence	5	East Asia	3	Both	31	85-89 years	632	Gout	3	Rate	2006	540.31004274993	835.6895288076901	328.89132659637
6	Incidence	5	East Asia	3	Both	31	85-89 years	632	Gout	1	Number	2007	23068.86537584258	35692.45149221341	13988.591822609287
6	Incidence	5	East Asia	3	Both	31	85-89 years	632	Gout	2	Percent	2007	0.0014524069293098	0.0022963064552367	0.0008618389928114
6	Incidence	5	East Asia	3	Both	31	85-89 years	632	Gout	3	Rate	2007	546.0929820203099	844.92223407785	331.14206954768997
6	Incidence	5	East Asia	3	Both	31	85-89 years	632	Gout	1	Number	2008	24754.866064077003	38391.72711490561	14954.480609331107
6	Incidence	5	East Asia	3	Both	31	85-89 years	632	Gout	2	Percent	2008	0.0014557274094368	0.0023085762288841	0.0008651259076751
6	Incidence	5	East Asia	3	Both	31	85-89 years	632	Gout	3	Rate	2008	550.1664691900501	853.2399609128299	332.35703130488
6	Incidence	5	East Asia	3	Both	31	85-89 years	632	Gout	1	Number	2009	26522.40705447948	41318.61071591775	15966.693197510169
6	Incidence	5	East Asia	3	Both	31	85-89 years	632	Gout	2	Percent	2009	0.0014825704596032	0.0023632925445368	0.0008789849130716
6	Incidence	5	East Asia	3	Both	31	85-89 years	632	Gout	3	Rate	2009	553.57521164838	862.40131316506	333.25653844241003
6	Incidence	5	East Asia	3	Both	31	85-89 years	632	Gout	1	Number	2010	28316.27120414977	44234.7987690204	16998.771296287654
6	Incidence	5	East Asia	3	Both	31	85-89 years	632	Gout	2	Percent	2010	0.0014919689794357	0.0023825247093894	0.0008859475983682
6	Incidence	5	East Asia	3	Both	31	85-89 years	632	Gout	3	Rate	2010	556.67420718037	869.61914430736	334.18162533401
6	Incidence	5	East Asia	3	Both	31	85-89 years	632	Gout	1	Number	2011	30109.2074704994	46806.56462378318	18100.29413569197
6	Incidence	5	East Asia	3	Both	31	85-89 years	632	Gout	2	Percent	2011	0.00149920942346	0.002389374336775	0.0008896140308284
6	Incidence	5	East Asia	3	Both	31	85-89 years	632	Gout	3	Rate	2011	559.53315391686	869.828	336.36603269911996
6	Incidence	5	East Asia	3	Both	31	85-89 years	632	Gout	1	Number	2012	32113.34388980651	49695.34831342238	19325.95554677175
6	Incidence	5	East Asia	3	Both	31	85-89 years	632	Gout	2	Percent	2012	0.0015037142244113	0.0023928748872554	0.0008913069071702
6	Incidence	5	East Asia	3	Both	31	85-89 years	632	Gout	3	Rate	2012	562.11692615419	869.87504427933	338.28450765577
6	Incidence	5	East Asia	3	Both	31	85-89 years	632	Gout	1	Number	2013	34443.050439572995	53216.11961025017	20741.428235932148
6	Incidence	5	East Asia	3	Both	31	85-89 years	632	Gout	2	Percent	2013	0.0015071776660518	0.0023913523629994	0.0008919949548562
6	Incidence	5	East Asia	3	Both	31	85-89 years	632	Gout	3	Rate	2013	564.743	872.55410540213	340.08526911985
6	Incidence	5	East Asia	3	Both	31	85-89 years	632	Gout	1	Number	2014	36945.74333529451	57147.52160093501	22252.379199814397
6	Incidence	5	East Asia	3	Both	31	85-89 years	632	Gout	2	Percent	2014	0.0015119332827404	0.0023965361638716	0.0008933119945597
6	Incidence	5	East Asia	3	Both	31	85-89 years	632	Gout	3	Rate	2014	568.08922593437	878.71804380044	342.15949480557
6	Incidence	5	East Asia	3	Both	31	85-89 years	632	Gout	1	Number	2015	39713.04947957118	61492.26284214501	23911.179107317577
6	Incidence	5	East Asia	3	Both	31	85-89 years	632	Gout	2	Percent	2015	0.0015193263026695	0.0024063161909672	0.0008965966003688
6	Incidence	5	East Asia	3	Both	31	85-89 years	632	Gout	3	Rate	2015	572.59896332849	886.62055464283	344.76114396239
6	Incidence	5	East Asia	3	Both	31	85-89 years	632	Gout	1	Number	2016	42985.34956834748	66546.5702607033	25816.55124909862
6	Incidence	5	East Asia	3	Both	31	85-89 years	632	Gout	2	Percent	2016	0.0015364600912942	0.0024353319990777	0.0009081056740892
6	Incidence	5	East Asia	3	Both	31	85-89 years	632	Gout	3	Rate	2016	582.0648942046299	901.1075347169001	349.58208604635996
6	Incidence	5	East Asia	3	Both	31	85-89 years	632	Gout	1	Number	2017	46809.424616238015	72482.73251330144	28012.583660796878
6	Incidence	5	East Asia	3	Both	31	85-89 years	632	Gout	2	Percent	2017	0.0015643085022065	0.0024847149665498	0.000927582847422
6	Incidence	5	East Asia	3	Both	31	85-89 years	632	Gout	3	Rate	2017	596.5578192058999	923.7486081642601	357.00344441343
6	Incidence	5	East Asia	3	Both	31	85-89 years	632	Gout	1	Number	2018	50801.84703164885	78862.88967661209	30323.37593700024
6	Incidence	5	East Asia	3	Both	31	85-89 years	632	Gout	2	Percent	2018	0.0015903681261878	0.0025305057706353	0.0009442246883794
6	Incidence	5	East Asia	3	Both	31	85-89 years	632	Gout	3	Rate	2018	610.3064477954599	947.41693213307	364.28895669379
6	Incidence	5	East Asia	3	Both	31	85-89 years	632	Gout	1	Number	2019	54930.65919018853	85396.8281943877	32776.76039861856
6	Incidence	5	East Asia	3	Both	31	85-89 years	632	Gout	2	Percent	2019	0.0016050400043503	0.0025560263829679	0.0009512576641816
6	Incidence	5	East Asia	3	Both	31	85-89 years	632	Gout	3	Rate	2019	618.1297765604601	960.9628413160799	368.834
6	Incidence	5	East Asia	3	Both	31	85-89 years	632	Gout	1	Number	2020	58159.625757619455	90156.02615982373	34997.229871529926
6	Incidence	5	East Asia	3	Both	31	85-89 years	632	Gout	2	Percent	2020	0.0016337189914948	0.0025995389862086	0.0009695255417155
6	Incidence	5	East Asia	3	Both	31	85-89 years	632	Gout	3	Rate	2020	617.637	957.4292043125199	371.65979221002
6	Incidence	5	East Asia	3	Both	31	85-89 years	632	Gout	1	Number	2021	61637.77929195802	95266.83044048915	36842.76280096365
6	Incidence	5	East Asia	3	Both	31	85-89 years	632	Gout	2	Percent	2021	0.0016566608854635	0.0026401982078913	0.0009864140283596
6	Incidence	5	East Asia	3	Both	31	85-89 years	632	Gout	3	Rate	2021	621.01821090007	959.84049519435	371.20134602668
6	Incidence	5	East Asia	3	Both	32	90-94 years	632	Gout	1	Number	1990	1659.0672838076405	2558.651020427008	961.2543323022804
6	Incidence	5	East Asia	3	Both	32	90-94 years	632	Gout	2	Percent	1990	0.0012217806112805	0.0018982113947543	0.00070442724555
6	Incidence	5	East Asia	3	Both	32	90-94 years	632	Gout	3	Rate	1990	500.67912165141	772.15864481384	290.09069100329003
6	Incidence	5	East Asia	3	Both	32	90-94 years	632	Gout	1	Number	1991	1757.9659277508788	2704.2947084504003	1020.9144521718048
6	Incidence	5	East Asia	3	Both	32	90-94 years	632	Gout	2	Percent	1991	0.00119966415711	0.0018580471194234	0.0006912967944678
6	Incidence	5	East Asia	3	Both	32	90-94 years	632	Gout	3	Rate	1991	497.15088679179	764.7716552575899	288.71351669774003
6	Incidence	5	East Asia	3	Both	32	90-94 years	632	Gout	1	Number	1992	1879.1897866567888	2883.8748712406823	1093.0446158959112
6	Incidence	5	East Asia	3	Both	32	90-94 years	632	Gout	2	Percent	1992	0.0011824239860073	0.0018273109848534	0.0006808126465777
6	Incidence	5	East Asia	3	Both	32	90-94 years	632	Gout	3	Rate	1992	494.41152856131	758.7424077087401	287.57811646701
6	Incidence	5	East Asia	3	Both	32	90-94 years	632	Gout	1	Number	1993	2039.0251090311692	3126.8253768706145	1186.1998146256842
6	Incidence	5	East Asia	3	Both	32	90-94 years	632	Gout	2	Percent	1993	0.0011664978054118	0.0018009965397837	0.0006708477229885
6	Incidence	5	East Asia	3	Both	32	90-94 years	632	Gout	3	Rate	1993	492.00741648047	754.48863706768	286.22458038337
6	Incidence	5	East Asia	3	Both	32	90-94 years	632	Gout	1	Number	1994	2232.240458465893	3403.86949544419	1298.685913643888
6	Incidence	5	East Asia	3	Both	32	90-94 years	632	Gout	2	Percent	1994	0.0011535674867789	0.001781372551519	0.0006618151049379
6	Incidence	5	East Asia	3	Both	32	90-94 years	632	Gout	3	Rate	1994	489.67018962648	746.68184378462	284.88318773519
6	Incidence	5	East Asia	3	Both	32	90-94 years	632	Gout	1	Number	1995	2437.1391730604214	3713.587373045093	1417.9889685761386
6	Incidence	5	East Asia	3	Both	32	90-94 years	632	Gout	2	Percent	1995	0.0011469334496596	0.0017729892668287	0.0006576817058853
6	Incidence	5	East Asia	3	Both	32	90-94 years	632	Gout	3	Rate	1995	488.53813508899	744.4092933926601	284.24379450396003
6	Incidence	5	East Asia	3	Both	32	90-94 years	632	Gout	1	Number	1996	2647.727571698574	4030.905040778111	1537.2654250004684
6	Incidence	5	East Asia	3	Both	32	90-94 years	632	Gout	2	Percent	1996	0.0011473587566419	0.0017707900182692	0.0006578256579539
6	Incidence	5	East Asia	3	Both	32	90-94 years	632	Gout	3	Rate	1996	488.42539088506	743.5796609919299	283.57882212869
6	Incidence	5	East Asia	3	Both	32	90-94 years	632	Gout	1	Number	1997	2860.590304850553	4353.827155056387	1656.7095463573023
6	Incidence	5	East Asia	3	Both	32	90-94 years	632	Gout	2	Percent	1997	0.0011535938532893	0.0017779925313359	0.0006623897103182
6	Incidence	5	East Asia	3	Both	32	90-94 years	632	Gout	3	Rate	1997	489.337	744.77253060714	283.39934438796996
6	Incidence	5	East Asia	3	Both	32	90-94 years	632	Gout	1	Number	1998	3027.603921282594	4611.2710786921125	1751.1497944282523
6	Incidence	5	East Asia	3	Both	32	90-94 years	632	Gout	2	Percent	1998	0.0011621566341003	0.0017894773061432	0.0006681139892969
6	Incidence	5	East Asia	3	Both	32	90-94 years	632	Gout	3	Rate	1998	490.56274654010997	747.16437956186	283.73884929900004
6	Incidence	5	East Asia	3	Both	32	90-94 years	632	Gout	1	Number	1999	3198.897490990556	4877.058955376248	1849.9263008986009
6	Incidence	5	East Asia	3	Both	32	90-94 years	632	Gout	2	Percent	1999	0.0011724315426496	0.0018042342789201	0.0006751148190471
6	Incidence	5	East Asia	3	Both	32	90-94 years	632	Gout	3	Rate	1999	492.914	751.5	285.053
6	Incidence	5	East Asia	3	Both	32	90-94 years	632	Gout	1	Number	2000	3371.7332453455538	5138.401919781135	1956.555828558116
6	Incidence	5	East Asia	3	Both	32	90-94 years	632	Gout	2	Percent	2000	0.0011836539301934	0.0018246602355065	0.0006828754105288
6	Incidence	5	East Asia	3	Both	32	90-94 years	632	Gout	3	Rate	2000	495.25287150246	754.74781678482	287.38628528395
6	Incidence	5	East Asia	3	Both	32	90-94 years	632	Gout	1	Number	2001	3570.6489560503574	5458.7922133546	2070.586887152195
6	Incidence	5	East Asia	3	Both	32	90-94 years	632	Gout	2	Percent	2001	0.0011987619190056	0.001845424155263	0.0006904412664497
6	Incidence	5	East Asia	3	Both	32	90-94 years	632	Gout	3	Rate	2001	501.02350774814	765.96250610658	290.539
6	Incidence	5	East Asia	3	Both	32	90-94 years	632	Gout	1	Number	2002	3859.301835393652	5919.309509616479	2236.7567408156588
6	Incidence	5	East Asia	3	Both	32	90-94 years	632	Gout	2	Percent	2002	0.0012304889938114	0.0018964882837852	0.0007081164554773
6	Incidence	5	East Asia	3	Both	32	90-94 years	632	Gout	3	Rate	2002	514.7738184930399	789.54839218908	298.35028655960997
6	Incidence	5	East Asia	3	Both	32	90-94 years	632	Gout	1	Number	2003	4169.309028381283	6413.729785624288	2418.1284140474545
6	Incidence	5	East Asia	3	Both	32	90-94 years	632	Gout	2	Percent	2003	0.0012631038084234	0.0019503739763536	0.0007269480417507
6	Incidence	5	East Asia	3	Both	32	90-94 years	632	Gout	3	Rate	2003	529.5780400282899	814.66027728356	307.14626748239
6	Incidence	5	East Asia	3	Both	32	90-94 years	632	Gout	1	Number	2004	4475.47389830214	6875.11104670872	2598.101398304345
6	Incidence	5	East Asia	3	Both	32	90-94 years	632	Gout	2	Percent	2004	0.0012878784384634	0.001987309926527	0.000741222942387
6	Incidence	5	East Asia	3	Both	32	90-94 years	632	Gout	3	Rate	2004	541.42593288949	831.72497410727	314.30849677215997
6	Incidence	5	East Asia	3	Both	32	90-94 years	632	Gout	1	Number	2005	4781.878056192814	7334.661162559289	2775.8860584202603
6	Incidence	5	East Asia	3	Both	32	90-94 years	632	Gout	2	Percent	2005	0.0013032252329034	0.0020093563039552	0.0007499330234834
6	Incidence	5	East Asia	3	Both	32	90-94 years	632	Gout	3	Rate	2005	548.71648003784	841.6461917462899	318.53058757738
6	Incidence	5	East Asia	3	Both	32	90-94 years	632	Gout	1	Number	2006	5186.578661100195	7985.117615240738	3002.974028625385
6	Incidence	5	East Asia	3	Both	32	90-94 years	632	Gout	2	Percent	2006	0.0013152175023333	0.0020366534346556	0.0007543082271635
6	Incidence	5	East Asia	3	Both	32	90-94 years	632	Gout	3	Rate	2006	553.13685543369	851.5946901739501	320.26037194826
6	Incidence	5	East Asia	3	Both	32	90-94 years	632	Gout	1	Number	2007	5726.592560908922	8828.962701854933	3316.5164265010426
6	Incidence	5	East Asia	3	Both	32	90-94 years	632	Gout	2	Percent	2007	0.0013292994484875	0.002066999617165	0.0007601410206162
6	Incidence	5	East Asia	3	Both	32	90-94 years	632	Gout	3	Rate	2007	557.35398830997	859.2994039963299	322.78770279974003
6	Incidence	5	East Asia	3	Both	32	90-94 years	632	Gout	1	Number	2008	6336.157763071751	9758.1228146284	3670.703920554865
6	Incidence	5	East Asia	3	Both	32	90-94 years	632	Gout	2	Percent	2008	0.0013344432680607	0.0020835267942981	0.0007622639852576
6	Incidence	5	East Asia	3	Both	32	90-94 years	632	Gout	3	Rate	2008	561.6133106339901	864.92348587603	325.35745766855996
6	Incidence	5	East Asia	3	Both	32	90-94 years	632	Gout	1	Number	2009	6907.758409394267	10631.059926372003	4004.420887292799
6	Incidence	5	East Asia	3	Both	32	90-94 years	632	Gout	2	Percent	2009	0.0013578155672132	0.0021282382779972	0.000773783771433
6	Incidence	5	East Asia	3	Both	32	90-94 years	632	Gout	3	Rate	2009	565.79707706455	870.76331799027	327.99201985484
6	Incidence	5	East Asia	3	Both	32	90-94 years	632	Gout	1	Number	2010	7601.577183738839	11688.167500949192	4412.552193747886
6	Incidence	5	East Asia	3	Both	32	90-94 years	632	Gout	2	Percent	2010	0.0013706497044674	0.0021564355187475	0.0007808909322904
6	Incidence	5	East Asia	3	Both	32	90-94 years	632	Gout	3	Rate	2010	571.16694744062	878.2249777023601	331.55013834718
6	Incidence	5	East Asia	3	Both	32	90-94 years	632	Gout	1	Number	2011	8384.743901079497	12904.403179012352	4869.763995442866
6	Incidence	5	East Asia	3	Both	32	90-94 years	632	Gout	2	Percent	2011	0.0013827634343537	0.0021682421925635	0.0007882115491123
6	Incidence	5	East Asia	3	Both	32	90-94 years	632	Gout	3	Rate	2011	576.82649175497	887.7553926224401	335.014
6	Incidence	5	East Asia	3	Both	32	90-94 years	632	Gout	1	Number	2012	9218.801046810471	14210.25359709348	5357.560663797914
6	Incidence	5	East Asia	3	Both	32	90-94 years	632	Gout	2	Percent	2012	0.0013914789859923	0.0021781975969855	0.0007936931841901
6	Incidence	5	East Asia	3	Both	32	90-94 years	632	Gout	3	Rate	2012	581.39702626782	896.1902032499299	337.88231486558
6	Incidence	5	East Asia	3	Both	32	90-94 years	632	Gout	1	Number	2013	10094.396029691208	15585.341482406317	5859.503523106241
6	Incidence	5	East Asia	3	Both	32	90-94 years	632	Gout	2	Percent	2013	0.001396812346347	0.0021833642458294	0.0007970092130145
6	Incidence	5	East Asia	3	Both	32	90-94 years	632	Gout	3	Rate	2013	584.69673710251	902.7482461147399	339.39946292217
6	Incidence	5	East Asia	3	Both	32	90-94 years	632	Gout	1	Number	2014	11023.59664963205	17009.50706982948	6384.202634035469
6	Incidence	5	East Asia	3	Both	32	90-94 years	632	Gout	2	Percent	2014	0.0014002259161182	0.0021802781362404	0.0007993853238442
6	Incidence	5	East Asia	3	Both	32	90-94 years	632	Gout	3	Rate	2014	587.65455813429	906.75617757988	340.33409396098
6	Incidence	5	East Asia	3	Both	32	90-94 years	632	Gout	1	Number	2015	12008.546339018676	18444.98192508605	6937.793854737529
6	Incidence	5	East Asia	3	Both	32	90-94 years	632	Gout	2	Percent	2015	0.0014031496359478	0.0021855379490502	0.0008012757807874
6	Incidence	5	East Asia	3	Both	32	90-94 years	632	Gout	3	Rate	2015	590.89494167919	907.60748313756	341.38247706610997
6	Incidence	5	East Asia	3	Both	32	90-94 years	632	Gout	1	Number	2016	13125.220683085685	20172.34698201945	7592.871198596352
6	Incidence	5	East Asia	3	Both	32	90-94 years	632	Gout	2	Percent	2016	0.0014122254972901	0.0021947369996819	0.0008077459054369
6	Incidence	5	East Asia	3	Both	32	90-94 years	632	Gout	3	Rate	2016	598.93636513959	920.514	346.48154011771004
6	Incidence	5	East Asia	3	Both	32	90-94 years	632	Gout	1	Number	2017	14417.683789277176	22150.04690499721	8360.433375130126
6	Incidence	5	East Asia	3	Both	32	90-94 years	632	Gout	2	Percent	2017	0.0014292990926321	0.0022186164490156	0.0008187763140051
6	Incidence	5	East Asia	3	Both	32	90-94 years	632	Gout	3	Rate	2017	611.87606149795	940.0319538360401	354.81073941953997
6	Incidence	5	East Asia	3	Both	32	90-94 years	632	Gout	1	Number	2018	15804.5981296013	24300.34175737976	9188.170549506309
6	Incidence	5	East Asia	3	Both	32	90-94 years	632	Gout	2	Percent	2018	0.0014447199800186	0.0022429587005672	0.0008296985576849
6	Incidence	5	East Asia	3	Both	32	90-94 years	632	Gout	3	Rate	2018	624.015	959.45421628635	362.77798319460004
6	Incidence	5	East Asia	3	Both	32	90-94 years	632	Gout	1	Number	2019	17114.41400059801	26355.822257065294	9964.726129239418
6	Incidence	5	East Asia	3	Both	32	90-94 years	632	Gout	2	Percent	2019	0.0014530272590637	0.0022582463887327	0.0008373429082707
6	Incidence	5	East Asia	3	Both	32	90-94 years	632	Gout	3	Rate	2019	630.77446377114	971.37884188538	367.26321921261996
6	Incidence	5	East Asia	3	Both	32	90-94 years	632	Gout	1	Number	2020	18303.079019973306	28092.68847557949	10610.268681469654
6	Incidence	5	East Asia	3	Both	32	90-94 years	632	Gout	2	Percent	2020	0.0014913164885415	0.0023139619752888	0.0008513011955808
6	Incidence	5	East Asia	3	Both	32	90-94 years	632	Gout	3	Rate	2020	630.636	967.93920832113	365.57893263024
6	Incidence	5	East Asia	3	Both	32	90-94 years	632	Gout	1	Number	2021	19583.768086978635	30236.7059686812	11283.188818983734
6	Incidence	5	East Asia	3	Both	32	90-94 years	632	Gout	2	Percent	2021	0.0015048586557052	0.0023413389627335	0.0008631241999356
6	Incidence	5	East Asia	3	Both	32	90-94 years	632	Gout	3	Rate	2021	632.55460551916	976.6438987262699	364.44636296199
6	Incidence	5	East Asia	3	Both	235	95+ years	632	Gout	1	Number	1990	247.0964781511788	466.6688387096792	116.47831620686225
6	Incidence	5	East Asia	3	Both	235	95+ years	632	Gout	2	Percent	1990	0.0012076699394127	0.0022812275510527	0.0005742434489473
6	Incidence	5	East Asia	3	Both	235	95+ years	632	Gout	3	Rate	1990	535.40879433222	1011.17831446023	252.38528413184
6	Incidence	5	East Asia	3	Both	235	95+ years	632	Gout	1	Number	1991	255.2548856696642	480.2907172971254	120.47527205812196
6	Incidence	5	East Asia	3	Both	235	95+ years	632	Gout	2	Percent	1991	0.0011848982459761	0.0022346661944388	0.00056301396009
6	Incidence	5	East Asia	3	Both	235	95+ years	632	Gout	3	Rate	1991	533.11190970113	1003.1098947949599	251.61830767771
6	Incidence	5	East Asia	3	Both	235	95+ years	632	Gout	1	Number	1992	266.54524985253244	500.092335915212	125.86872071131162
6	Incidence	5	East Asia	3	Both	235	95+ years	632	Gout	2	Percent	1992	0.0011642991569593	0.0021902671579246	0.0005546346763729
6	Incidence	5	East Asia	3	Both	235	95+ years	632	Gout	3	Rate	1992	530.61495296118	995.54004974655	250.56843202595002
6	Incidence	5	East Asia	3	Both	235	95+ years	632	Gout	1	Number	1993	282.0309319587198	527.9658053501507	133.21317051222255
6	Incidence	5	East Asia	3	Both	235	95+ years	632	Gout	2	Percent	1993	0.0011466321542134	0.002150028108569	0.0005469237452919
6	Incidence	5	East Asia	3	Both	235	95+ years	632	Gout	3	Rate	1993	528.64942871373	989.63904221539	249.69979710855998
6	Incidence	5	East Asia	3	Both	235	95+ years	632	Gout	1	Number	1994	297.46455502989244	556.0005495671641	140.49278817627876
6	Incidence	5	East Asia	3	Both	235	95+ years	632	Gout	2	Percent	1994	0.0011329217434229	0.0021180675498735	0.0005393232892334
6	Incidence	5	East Asia	3	Both	235	95+ years	632	Gout	3	Rate	1994	527.13121952637	985.27788536425	248.96456910161
6	Incidence	5	East Asia	3	Both	235	95+ years	632	Gout	1	Number	1995	319.5849566966114	596.6531336215523	150.91536780762067
6	Incidence	5	East Asia	3	Both	235	95+ years	632	Gout	2	Percent	1995	0.0011230428127154	0.0020934277047588	0.0005335447729296
6	Incidence	5	East Asia	3	Both	235	95+ years	632	Gout	3	Rate	1995	527.24266085237	984.3422826537201	248.97611235793997
6	Incidence	5	East Asia	3	Both	235	95+ years	632	Gout	1	Number	1996	344.7450286720588	642.6634856287765	162.85409279508318
6	Incidence	5	East Asia	3	Both	235	95+ years	632	Gout	2	Percent	1996	0.0011308990754162	0.0021058387122868	0.0005383466420552
6	Incidence	5	East Asia	3	Both	235	95+ years	632	Gout	3	Rate	1996	529.32505314477	986.75210776789	250.04784450598
6	Incidence	5	East Asia	3	Both	235	95+ years	632	Gout	1	Number	1997	376.556534059025	701.7909110716355	177.80893042758925
6	Incidence	5	East Asia	3	Both	235	95+ years	632	Gout	2	Percent	1997	0.0011441538370033	0.0021322344176585	0.0005454602736118
6	Incidence	5	East Asia	3	Both	235	95+ years	632	Gout	3	Rate	1997	532.72328849386	992.8399275169199	251.55043021007
6	Incidence	5	East Asia	3	Both	235	95+ years	632	Gout	1	Number	1998	416.4828346533648	776.6906557745826	196.43433713077576
6	Incidence	5	East Asia	3	Both	235	95+ years	632	Gout	2	Percent	1998	0.001154838753025	0.0021532755296718	0.0005505300614669
6	Incidence	5	East Asia	3	Both	235	95+ years	632	Gout	3	Rate	1998	535.83728539692	999.27242602877	252.72792347973
6	Incidence	5	East Asia	3	Both	235	95+ years	632	Gout	1	Number	1999	463.2440302978729	864.494	217.99987904684733
6	Incidence	5	East Asia	3	Both	235	95+ years	632	Gout	2	Percent	1999	0.0011606022032461	0.0021611145492892	0.0005529452558318
6	Incidence	5	East Asia	3	Both	235	95+ years	632	Gout	3	Rate	1999	538.17156735102	1004.32138296277	253.26033130645
6	Incidence	5	East Asia	3	Both	235	95+ years	632	Gout	1	Number	2000	509.0300017960357	953.146724991007	238.89558558427257
6	Incidence	5	East Asia	3	Both	235	95+ years	632	Gout	2	Percent	2000	0.0011729463809063	0.002185094272137	0.0005582534155016
6	Incidence	5	East Asia	3	Both	235	95+ years	632	Gout	3	Rate	2000	540.88275240161	1012.7902525130299	253.84456989076998
6	Incidence	5	East Asia	3	Both	235	95+ years	632	Gout	1	Number	2001	552.5608807985525	1035.8741258544726	259.5229909998164
6	Incidence	5	East Asia	3	Both	235	95+ years	632	Gout	2	Percent	2001	0.0011920341819962	0.0022257943102745	0.0005687435065951
6	Incidence	5	East Asia	3	Both	235	95+ years	632	Gout	3	Rate	2001	549.20209339792	1029.57747858272	257.94545885334
6	Incidence	5	East Asia	3	Both	235	95+ years	632	Gout	1	Number	2002	601.7273222525306	1132.2650830848415	283.0895140375012
6	Incidence	5	East Asia	3	Both	235	95+ years	632	Gout	2	Percent	2002	0.0012247533836929	0.0022972315289796	0.0005862009996387
6	Incidence	5	East Asia	3	Both	235	95+ years	632	Gout	3	Rate	2002	564.7586195817199	1062.70139592435	265.697
6	Incidence	5	East Asia	3	Both	235	95+ years	632	Gout	1	Number	2003	645.3979329584029	1218.4434053771945	304.1834553882222
6	Incidence	5	East Asia	3	Both	235	95+ years	632	Gout	2	Percent	2003	0.0012593837675562	0.0023697803128993	0.0006047503839719
6	Incidence	5	East Asia	3	Both	235	95+ years	632	Gout	3	Rate	2003	582.21940954921	1099.16899918793	274.40669197523
6	Incidence	5	East Asia	3	Both	235	95+ years	632	Gout	1	Number	2004	690.0273680426903	1302.4481673383043	325.61541116534784
6	Incidence	5	East Asia	3	Both	235	95+ years	632	Gout	2	Percent	2004	0.0012893913004149	0.0024377790214046	0.000621637979881
6	Incidence	5	East Asia	3	Both	235	95+ years	632	Gout	3	Rate	2004	599.23432074006	1131.07346027154	282.77129106578997
6	Incidence	5	East Asia	3	Both	235	95+ years	632	Gout	1	Number	2005	734.5993918803897	1385.321983439673	346.68543302287605
6	Incidence	5	East Asia	3	Both	235	95+ years	632	Gout	2	Percent	2005	0.0013047545988303	0.0024793914436487	0.0006318901447266
6	Incidence	5	East Asia	3	Both	235	95+ years	632	Gout	3	Rate	2005	609.03282029916	1148.52607274424	287.42578521619
6	Incidence	5	East Asia	3	Both	235	95+ years	632	Gout	1	Number	2006	798.3747883778834	1506.713919757352	376.32078031000174
6	Incidence	5	East Asia	3	Both	235	95+ years	632	Gout	2	Percent	2006	0.0013028879527477	0.0024737818143808	0.0006279827376538
6	Incidence	5	East Asia	3	Both	235	95+ years	632	Gout	3	Rate	2006	608.83964873154	1149.01821424977	286.98177225741
6	Incidence	5	East Asia	3	Both	235	95+ years	632	Gout	1	Number	2007	897.9547047775179	1695.34994192474	422.26970587282847
6	Incidence	5	East Asia	3	Both	235	95+ years	632	Gout	2	Percent	2007	0.0013011305347302	0.0024692156079123	0.0006226618446274
6	Incidence	5	East Asia	3	Both	235	95+ years	632	Gout	3	Rate	2007	607.3105264806101	1146.6100242264301	285.59217522445005
6	Incidence	5	East Asia	3	Both	235	95+ years	632	Gout	1	Number	2008	1011.9887884323496	1910.1963127188371	474.7214548372053
6	Incidence	5	East Asia	3	Both	235	95+ years	632	Gout	2	Percent	2008	0.0012897847615928	0.0024453160430147	0.0006125468573678
6	Incidence	5	East Asia	3	Both	235	95+ years	632	Gout	3	Rate	2008	605.30701708434	1142.55735371188	283.94803485775
6	Incidence	5	East Asia	3	Both	235	95+ years	632	Gout	1	Number	2009	1152.9286026438556	2173.480848575511	539.985374494999
6	Incidence	5	East Asia	3	Both	235	95+ years	632	Gout	2	Percent	2009	0.0012991456209339	0.0024615223466407	0.0006126934382512
6	Incidence	5	East Asia	3	Both	235	95+ years	632	Gout	3	Rate	2009	604.80733623751	1140.17221827592	283.26742454529
6	Incidence	5	East Asia	3	Both	235	95+ years	632	Gout	1	Number	2010	1318.298439534286	2479.707809988653	617.9384884106864
6	Incidence	5	East Asia	3	Both	235	95+ years	632	Gout	2	Percent	2010	0.0013021515999801	0.0024631714973745	0.0006138523350727
6	Incidence	5	East Asia	3	Both	235	95+ years	632	Gout	3	Rate	2010	606.40263125432	1140.63803432115	284.24483719933
6	Incidence	5	East Asia	3	Both	235	95+ years	632	Gout	1	Number	2011	1510.4350599159302	2841.002351191531	710.8667158206979
6	Incidence	5	East Asia	3	Both	235	95+ years	632	Gout	2	Percent	2011	0.0013075144306413	0.0024660086574091	0.000619728943283
6	Incidence	5	East Asia	3	Both	235	95+ years	632	Gout	3	Rate	2011	609.43662361845	1146.29945142999	286.82346075614
6	Incidence	5	East Asia	3	Both	235	95+ years	632	Gout	1	Number	2012	1734.0283906057373	3261.671512148321	819.905532261203
6	Incidence	5	East Asia	3	Both	235	95+ years	632	Gout	2	Percent	2012	0.0013112983277224	0.0024674044297211	0.0006260154868727
6	Incidence	5	East Asia	3	Both	235	95+ years	632	Gout	3	Rate	2012	612.58639867056	1152.2623367056501	289.65095380157
6	Incidence	5	East Asia	3	Both	235	95+ years	632	Gout	1	Number	2013	1987.5582480072744	3736.9671943009153	943.6063522078496
6	Incidence	5	East Asia	3	Both	235	95+ years	632	Gout	2	Percent	2013	0.0013140295626339	0.0024697671170604	0.0006322166527323
6	Incidence	5	East Asia	3	Both	235	95+ years	632	Gout	3	Rate	2013	616.06794273237	1158.31860211369	292.48230824768
6	Incidence	5	East Asia	3	Both	235	95+ years	632	Gout	1	Number	2014	2235.3240155170797	4198.363582864308	1064.2356478858876
6	Incidence	5	East Asia	3	Both	235	95+ years	632	Gout	2	Percent	2014	0.0013146062684947	0.0024665067222272	0.0006365385564603
6	Incidence	5	East Asia	3	Both	235	95+ years	632	Gout	3	Rate	2014	619.54968678181	1163.63212881156	294.96701942657995
6	Incidence	5	East Asia	3	Both	235	95+ years	632	Gout	1	Number	2015	2520.7548954692265	4730.921007743271	1201.3683939573448
6	Incidence	5	East Asia	3	Both	235	95+ years	632	Gout	2	Percent	2015	0.0013172977872257	0.0024674803482249	0.0006394585586781
6	Incidence	5	East Asia	3	Both	235	95+ years	632	Gout	3	Rate	2015	624.47117654268	1171.99963120015	297.61716848557995
6	Incidence	5	East Asia	3	Both	235	95+ years	632	Gout	1	Number	2016	2852.9276943684204	5362.223484639275	1358.108374856621
6	Incidence	5	East Asia	3	Both	235	95+ years	632	Gout	2	Percent	2016	0.0013241652278882	0.0024972429638328	0.0006453504495086
6	Incidence	5	East Asia	3	Both	235	95+ years	632	Gout	3	Rate	2016	633.41896879478	1190.54334142153	301.53291582235
6	Incidence	5	East Asia	3	Both	235	95+ years	632	Gout	1	Number	2017	3209.890524926047	6031.988302129557	1524.553641793619
6	Incidence	5	East Asia	3	Both	235	95+ years	632	Gout	2	Percent	2017	0.0013340004923949	0.0025307573149113	0.0006507160566367
6	Incidence	5	East Asia	3	Both	235	95+ years	632	Gout	3	Rate	2017	645.29594418359	1212.6325045981898	306.48655276565995
6	Incidence	5	East Asia	3	Both	235	95+ years	632	Gout	1	Number	2018	3569.5346568541318	6710.082736750989	1691.1319047010147
6	Incidence	5	East Asia	3	Both	235	95+ years	632	Gout	2	Percent	2018	0.0013418365678231	0.0025584648473143	0.0006549034291527
6	Incidence	5	East Asia	3	Both	235	95+ years	632	Gout	3	Rate	2018	655.49075154943	1232.20464259287	310.55065428574
6	Incidence	5	East Asia	3	Both	235	95+ years	632	Gout	1	Number	2019	3929.963814933909	7390.807079193395	1858.1189256557564
6	Incidence	5	East Asia	3	Both	235	95+ years	632	Gout	2	Percent	2019	0.0013456183554936	0.002576739692735	0.0006574811448259
6	Incidence	5	East Asia	3	Both	235	95+ years	632	Gout	3	Rate	2019	661.4638235958801	1243.96858095372	312.74548752576
6	Incidence	5	East Asia	3	Both	235	95+ years	632	Gout	1	Number	2020	4297.536767411685	8062.761711629268	2042.9391482859824
6	Incidence	5	East Asia	3	Both	235	95+ years	632	Gout	2	Percent	2020	0.0013900539948383	0.002636186095911	0.0006772966968859
6	Incidence	5	East Asia	3	Both	235	95+ years	632	Gout	3	Rate	2020	663.43291958111	1244.69011709112	315.37905479985
6	Incidence	5	East Asia	3	Both	235	95+ years	632	Gout	1	Number	2021	4644.676151020326	8736.375273784424	2194.0066615454143
6	Incidence	5	East Asia	3	Both	235	95+ years	632	Gout	2	Percent	2021	0.0013872722928656	0.0026319399932615	0.0006707308610576
6	Incidence	5	East Asia	3	Both	235	95+ years	632	Gout	3	Rate	2021	660.79018470952	1242.90926711597	312.13760012482
